# Supplementary material for: 5,11,17,23-Tetra­kis(1,1-di­methyl­eth­yl)-26,28-di­hydroxy­calix[4]arene-25,27-mono­thia­crown-3
Source: Acta Crystallogr Sect E Struct Rep Online. 2013 Apr 10;69(Pt 5):o690. doi: 10.1107/S1600536813008684 (PMC3647882; doi:10.1107/S1600536813008684)
Supplement: Supplementary file 1 [file e-69-0o690-sup1.cif]

##############################################################################
#                                                                            #
# This CIF contains the data in a paper accepted for publication in          #
# Acta Crystallographica Section E. It conforms to the requirements of       #
# Notes for Authors for Acta Crystallographica Section E, and has been       #
# peer reviewed under the auspices of the IUCr Commission on Journals.       #
#                                                                            #
# Full details of the Crystallographic Information File format               #
# are given in the paper "The Crystallographic Information File (CIF):       #
# a New Standard Archive File for Crystallography" by S. R. Hall, F. H.      #
# Allen and I. D. Brown [Acta Cryst. (1991), A47, 655-685].                  #
#                                                                            #
# The current version of the core CIF dictionary is obtainable from          #
# ftp://ftp.iucr.org/pub/cif_core.dic.                                       #
#                                                                            #
# Software is freely available for graphical display of the structure(s)     #
# in this CIF. For information consult the CIF software page                 #
# http://www.iucr.org/resources/cif/software.                                #
#                                                                            #
# This file may be used for bona fide research purposes within the           #
# scientific community so long as proper attribution is given to the journal # 
# article from which it was obtained.                                        #
#                                                                            #
##############################################################################
data_I
_audit_creation_method     SHELXL-97
_chemical_name_systematic
;\
3,9,15,34-Tetra-<i>tert</i>-butyl-19,29-dioxa-24-\
thiahexacyclo[15.13.7.1^7,11^.1^32,36^.0^5,30^.0^13,18^]nonatriaconta-\
1(30),2,4,7,9,11(39),13,15,17,32,34,36(38)-dodecaene-38,39-diol
;
_chemical_name_common     ?
_chemical_formula_moiety     'C52 H70 O4 S'
_chemical_formula_sum     'C52 H70 O4 S'
_chemical_formula_iupac     'C52 H70 O4 S'
_chemical_formula_weight     791.14
_chemical_melting_point     ?
_symmetry_cell_setting     orthorhombic
_symmetry_space_group_name_H-M     'P 21 21 21'
_symmetry_space_group_name_Hall     'P 2ac 2ab'
loop_
    _symmetry_equiv_pos_as_xyz
    'x, y, z'
    '-x+1/2, -y, z+1/2'
    '-x, y+1/2, -z+1/2'
    'x+1/2, -y+1/2, -z'
_cell_length_a     10.6222(8)
_cell_length_b     18.4690(14)
_cell_length_c     24.5375(18)
_cell_angle_alpha     90.00
_cell_angle_beta     90.00
_cell_angle_gamma     90.00
_cell_volume     4813.8(6)
_cell_formula_units_Z     4
_cell_measurement_reflns_used     4874
_cell_measurement_theta_min     2.2
_cell_measurement_theta_max     19.9
_cell_measurement_temperature     293(2)
_exptl_crystal_description     prismatic
_exptl_crystal_colour     colorless
_exptl_crystal_size_max     0.395
_exptl_crystal_size_mid     0.321
_exptl_crystal_size_min     0.306
_exptl_crystal_density_diffrn     1.092
_exptl_crystal_density_meas     ?
_exptl_crystal_density_method     'not measured'
_exptl_crystal_F_000     1720
_exptl_absorpt_coefficient_mu     0.108
_exptl_absorpt_correction_type     none
_exptl_absorpt_process_details     ?
_exptl_absorpt_correction_T_min     ?
_exptl_absorpt_correction_T_max     ?
_exptl_special_details
;
;
_diffrn_ambient_temperature     293(2)
_diffrn_radiation_type     MoK\a
_diffrn_radiation_wavelength     0.71073
_diffrn_radiation_source     'fine-focus sealed tube'
_diffrn_radiation_monochromator     graphite
_diffrn_measurement_device_type     'Bruker SMART 1000 CCD area-detector'
_diffrn_measurement_method     'phi and omega scans'
_diffrn_detector_area_resol_mean     ?
_diffrn_reflns_number     25550
_diffrn_reflns_av_R_equivalents     0.0484
_diffrn_reflns_av_sigmaI/netI     0.0587
_diffrn_reflns_theta_min     1.99
_diffrn_reflns_theta_max     25.50
_diffrn_reflns_theta_full     25.50
_diffrn_measured_fraction_theta_max     1.000
_diffrn_measured_fraction_theta_full     1.000
_diffrn_reflns_limit_h_min     -12
_diffrn_reflns_limit_h_max     12
_diffrn_reflns_limit_k_min     -22
_diffrn_reflns_limit_k_max     22
_diffrn_reflns_limit_l_min     -29
_diffrn_reflns_limit_l_max     23
_diffrn_standards_number     ?
_diffrn_standards_interval_count     ?
_diffrn_standards_interval_time     ?
_diffrn_standards_decay_%     ?
_refine_special_details
;
Refinement of <i>F</i>^2^ against ALL reflections. The weighted <i>R</i>-factor
<i>wR</i> and goodness of fit <i>S</i> are based on <i>F</i>^2^, conventional
<i>R</i>-factors <i>R</i> are based on <i>F</i>, with <i>F</i> set to zero for
negative <i>F</i>^2^. The threshold expression of <i>F</i>^2^ >
\s(<i>F</i>^2^) is used only for calculating <i>R</i>-factors(gt) <i>etc</i>.
and is not relevant to the choice of reflections for refinement.
<i>R</i>-factors based on <i>F</i>^2^ are statistically about twice as large
as those based on <i>F</i>, and <i>R</i>- factors based on ALL data will be
even larger.
;
_reflns_number_total     8942
_reflns_number_gt     5384
_reflns_threshold_expression     I>2sigma(I)
_refine_ls_structure_factor_coef     Fsqd
_refine_ls_matrix_type     full
_refine_ls_R_factor_all     0.1008
_refine_ls_R_factor_gt     0.0660
_refine_ls_wR_factor_gt     0.1713
_refine_ls_wR_factor_ref     0.1914
_refine_ls_goodness_of_fit_ref     0.927
_refine_ls_restrained_S_all     0.947
_refine_ls_number_reflns     8942
_refine_ls_number_parameters     562
_refine_ls_number_restraints     78
_refine_ls_hydrogen_treatment     mixed
_refine_ls_weighting_scheme     calc
_refine_ls_weighting_details
         'calc w=1/[\s^2^(Fo^2^)+(0.1159P)^2^+0.0000P] where P=(Fo^2^+2Fc^2^)/3'
_atom_sites_solution_hydrogens     geom
_atom_sites_solution_primary     direct
_atom_sites_solution_secondary     difmap
_refine_ls_shift/su_max     0.002
_refine_ls_shift/su_mean     0.000
_refine_diff_density_max     0.559
_refine_diff_density_min     -0.329
_refine_ls_extinction_method     none
_refine_ls_extinction_coef     ?
_refine_ls_abs_structure_details     'Flack (1983), 3232 Friedel pairs'
_refine_ls_abs_structure_Flack     -0.09(18)
loop_
    _atom_type_symbol
    _atom_type_description
    _atom_type_scat_dispersion_real
    _atom_type_scat_dispersion_imag
    _atom_type_scat_source
    'C' 'C' 0.0033 0.0016
                         'International Tables Vol C Tables 4.2.6.8 and 6.1.1.4'
    'H' 'H' 0.0000 0.0000
                         'International Tables Vol C Tables 4.2.6.8 and 6.1.1.4'
    'O' 'O' 0.0106 0.0060
                         'International Tables Vol C Tables 4.2.6.8 and 6.1.1.4'
    'S' 'S' 0.1246 0.1234
                         'International Tables Vol C Tables 4.2.6.8 and 6.1.1.4'
_computing_data_collection     'SMART (Bruker, 2007)'
_computing_cell_refinement     'SAINT (Bruker, 2007)'
_computing_data_reduction     'SAINT (Bruker, 2007)'
_computing_structure_solution     'SHELXTL (Sheldrick, 2008)'
_computing_structure_refinement     'SHELXTL (Sheldrick, 2008)'
_computing_molecular_graphics     'SHELXTL (Sheldrick, 2008)'
_computing_publication_material     'SHELXTL (Sheldrick, 2008)'
loop_
    _atom_site_type_symbol
    _atom_site_label
    _atom_site_fract_x
    _atom_site_fract_y
    _atom_site_fract_z
    _atom_site_U_iso_or_equiv
    _atom_site_adp_type
    _atom_site_calc_flag
    _atom_site_refinement_flags
    _atom_site_occupancy
    _atom_site_symmetry_multiplicity
    _atom_site_disorder_assembly
    _atom_site_disorder_group
    S S1 0.0878(2) 0.94377(10) 0.90988(9) 0.1381(7) Uani d . 1 1 . .
    O O1 0.2336(2) 0.69951(12) 0.81364(10) 0.0593(6) Uani d . 1 1 . .
    O O2 -0.1025(2) 0.69865(13) 0.93842(10) 0.0637(7) Uani d . 1 1 . .
    O O3 -0.0257(3) 0.69895(14) 0.82319(10) 0.0590(6) Uani d D 1 1 . .
    O O4 0.1556(3) 0.65281(13) 0.92220(11) 0.0617(7) Uani d D 1 1 . .
    C C1 0.3305(4) 0.74876(19) 0.7971(2) 0.0758(12) Uani d . 1 1 . .
    H H1A 0.3130 0.7667 0.7607 0.091 Uiso calc R 1 1 . .
    H H1B 0.4110 0.7240 0.7964 0.091 Uiso calc R 1 1 . .
    C C2 0.3354(7) 0.8098(3) 0.8359(4) 0.159(2) Uani d DU 1 1 . .
    H H2A 0.3804 0.7928 0.8678 0.191 Uiso calc R 1 1 . .
    H H2B 0.3874 0.8470 0.8193 0.191 Uiso calc R 1 1 . .
    C C3 0.2230(7) 0.8448(3) 0.8550(4) 0.157(2) Uani d DU 1 1 . .
    H H3A 0.1679 0.8069 0.8684 0.188 Uiso calc R 1 1 . .
    H H3B 0.1821 0.8655 0.8233 0.188 Uiso calc R 1 1 . .
    C C4 0.2248(8) 0.9005(3) 0.8962(4) 0.164(2) Uani d U 1 1 . .
    H H4A 0.2862 0.9366 0.8853 0.196 Uiso calc R 1 1 . .
    H H4B 0.2548 0.8789 0.9298 0.196 Uiso calc R 1 1 . .
    C C5 -0.1742(5) 0.7463(2) 0.9726(2) 0.0911(14) Uani d DU 1 1 . .
    H H5A -0.1618 0.7346 1.0107 0.109 Uiso calc R 1 1 . .
    H H5B -0.2632 0.7431 0.9642 0.109 Uiso calc R 1 1 . .
    C C6 -0.1213(6) 0.8256(3) 0.9591(3) 0.1138(15) Uani d DU 1 1 . .
    H H6A -0.1137 0.8319 0.9200 0.137 Uiso calc R 1 1 . .
    H H6B -0.1787 0.8621 0.9730 0.137 Uiso calc R 1 1 . .
    C C7 -0.0010(6) 0.8333(3) 0.9843(3) 0.1219(16) Uani d DU 1 1 . .
    H H7A 0.0567 0.7974 0.9699 0.146 Uiso calc R 1 1 . .
    H H7B -0.0085 0.8257 1.0233 0.146 Uiso calc R 1 1 . .
    C C8 0.0510(7) 0.9105(3) 0.9730(3) 0.1232(18) Uani d DU 1 1 . .
    H H8A 0.1268 0.9152 0.9948 0.148 Uiso calc R 1 1 . .
    H H8B -0.0098 0.9439 0.9884 0.148 Uiso calc R 1 1 . .
    C C9 0.2391(3) 0.62980(17) 0.79171(13) 0.0477(8) Uani d . 1 1 . .
    C C10 0.3048(3) 0.57645(17) 0.81889(13) 0.0477(8) Uani d . 1 1 . .
    C C11 0.3061(3) 0.50807(18) 0.79627(14) 0.0545(9) Uani d . 1 1 . .
    H H11 0.3521 0.4720 0.8137 0.065 Uiso calc R 1 1 . .
    C C12 0.2432(4) 0.49106(18) 0.74970(15) 0.0574(9) Uani d . 1 1 . .
    C C13 0.1713(4) 0.5451(2) 0.72468(14) 0.0581(9) Uani d . 1 1 . .
    H H13 0.1246 0.5337 0.6938 0.070 Uiso calc R 1 1 . .
    C C14 0.1680(3) 0.61492(19) 0.74485(13) 0.0515(8) Uani d . 1 1 . .
    C C15 0.0867(4) 0.6714(2) 0.71783(14) 0.0605(10) Uani d . 1 1 . .
    H H15A 0.1150 0.7188 0.7296 0.073 Uiso calc R 1 1 . .
    H H15B 0.0997 0.6686 0.6788 0.073 Uiso calc R 1 1 . .
    C C16 -0.0521(4) 0.66559(17) 0.72893(14) 0.0534(9) Uani d . 1 1 . .
    C C17 -0.1379(4) 0.64985(19) 0.68798(15) 0.0604(10) Uani d . 1 1 . .
    H H17 -0.1071 0.6419 0.6530 0.072 Uiso calc R 1 1 . .
    C C18 -0.2676(4) 0.64519(18) 0.69618(16) 0.0607(10) Uani d . 1 1 . .
    C C19 -0.3085(4) 0.65502(18) 0.74975(16) 0.0625(10) Uani d . 1 1 . .
    H H19 -0.3939 0.6504 0.7572 0.075 Uiso calc R 1 1 . .
    C C20 -0.2279(3) 0.67124(17) 0.79206(14) 0.0517(8) Uani d . 1 1 . .
    C C21 -0.1006(4) 0.67838(17) 0.78106(13) 0.0503(8) Uani d . 1 1 . .
    C C22 -0.2760(4) 0.6799(2) 0.84908(15) 0.0632(10) Uani d . 1 1 . .
    H H22A -0.3673 0.6807 0.8486 0.076 Uiso calc R 1 1 . .
    H H22B -0.2471 0.7258 0.8637 0.076 Uiso calc R 1 1 . .
    C C23 -0.2312(3) 0.61877(19) 0.88562(14) 0.0537(9) Uani d . 1 1 . .
    C C24 -0.1513(3) 0.63011(19) 0.92911(13) 0.0528(9) Uani d . 1 1 . .
    C C25 -0.1022(4) 0.5723(2) 0.95819(14) 0.0597(9) Uani d . 1 1 . .
    C C26 -0.1364(4) 0.5030(2) 0.94321(16) 0.0646(10) Uani d . 1 1 . .
    H H26 -0.1059 0.4643 0.9635 0.078 Uiso calc R 1 1 . .
    C C27 -0.2141(4) 0.4887(2) 0.89929(17) 0.0649(10) Uani d . 1 1 . .
    C C28 -0.2613(4) 0.54823(19) 0.87183(15) 0.0580(9) Uani d . 1 1 . .
    H H28 -0.3159 0.5405 0.8428 0.070 Uiso calc R 1 1 . .
    C C29 -0.0038(4) 0.5823(2) 1.00247(15) 0.0737(11) Uani d . 1 1 . .
    H H29A -0.0300 0.5573 1.0354 0.088 Uiso calc R 1 1 . .
    H H29B 0.0057 0.6333 1.0109 0.088 Uiso calc R 1 1 . .
    C C30 0.1205(4) 0.5515(2) 0.98240(14) 0.0611(10) Uani d . 1 1 . .
    C C31 0.1629(4) 0.4873(2) 1.00226(15) 0.0696(11) Uani d . 1 1 . .
    H H31 0.1182 0.4656 1.0305 0.084 Uiso calc R 1 1 . .
    C C32 0.2693(4) 0.4524(2) 0.98259(15) 0.0681(10) Uani d . 1 1 A .
    C C33 0.3335(4) 0.4875(2) 0.94081(15) 0.0625(10) Uani d . 1 1 . .
    H H33 0.4047 0.4655 0.9262 0.075 Uiso calc R 1 1 . .
    C C34 0.2958(3) 0.55424(18) 0.91986(13) 0.0514(8) Uani d . 1 1 . .
    C C35 0.1904(4) 0.58580(18) 0.94134(13) 0.0531(8) Uani d . 1 1 . .
    C C36 0.3663(3) 0.58945(19) 0.87391(14) 0.0553(9) Uani d . 1 1 . .
    H H36A 0.4516 0.5707 0.8731 0.066 Uiso calc R 1 1 . .
    H H36B 0.3711 0.6412 0.8805 0.066 Uiso calc R 1 1 . .
    C C37 0.2451(5) 0.4141(2) 0.7254(2) 0.0834(13) Uani d . 1 1 . .
    C C38 0.3348(10) 0.3659(3) 0.7538(4) 0.211(5) Uani d . 1 1 . .
    H H38A 0.3105 0.3611 0.7913 0.317 Uiso calc R 1 1 . .
    H H38B 0.4179 0.3861 0.7517 0.317 Uiso calc R 1 1 . .
    H H38C 0.3343 0.3191 0.7367 0.317 Uiso calc R 1 1 . .
    C C39 0.2931(8) 0.4212(3) 0.6637(3) 0.148(3) Uani d . 1 1 . .
    H H39A 0.3701 0.4483 0.6629 0.222 Uiso calc R 1 1 . .
    H H39B 0.2304 0.4456 0.6424 0.222 Uiso calc R 1 1 . .
    H H39C 0.3074 0.3737 0.6489 0.222 Uiso calc R 1 1 . .
    C C40 0.1169(6) 0.3839(3) 0.7209(3) 0.129(2) Uani d . 1 1 . .
    H H40A 0.1211 0.3363 0.7053 0.194 Uiso calc R 1 1 . .
    H H40B 0.0667 0.4146 0.6979 0.194 Uiso calc R 1 1 . .
    H H40C 0.0794 0.3812 0.7564 0.194 Uiso calc R 1 1 . .
    C C41 -0.3635(5) 0.6318(3) 0.65089(19) 0.0860(14) Uani d . 1 1 . .
    C C42 -0.4427(6) 0.5666(4) 0.6640(3) 0.139(2) Uani d . 1 1 . .
    H H42A -0.3904 0.5242 0.6646 0.208 Uiso calc R 1 1 . .
    H H42B -0.5068 0.5610 0.6368 0.208 Uiso calc R 1 1 . .
    H H42C -0.4813 0.5729 0.6991 0.208 Uiso calc R 1 1 . .
    C C43 -0.3031(6) 0.6218(3) 0.5947(2) 0.1106(18) Uani d . 1 1 . .
    H H43A -0.2541 0.5782 0.5945 0.166 Uiso calc R 1 1 . .
    H H43B -0.2495 0.6624 0.5869 0.166 Uiso calc R 1 1 . .
    H H43C -0.3678 0.6187 0.5675 0.166 Uiso calc R 1 1 . .
    C C44 -0.4535(6) 0.6987(4) 0.6479(3) 0.134(2) Uani d . 1 1 . .
    H H44A -0.5107 0.6928 0.6179 0.201 Uiso calc R 1 1 . .
    H H44B -0.4047 0.7419 0.6426 0.201 Uiso calc R 1 1 . .
    H H44C -0.5002 0.7025 0.6812 0.201 Uiso calc R 1 1 . .
    C C45 -0.2315(5) 0.4123(2) 0.8778(2) 0.0913(15) Uani d . 1 1 . .
    C C46 -0.2322(12) 0.3563(4) 0.9232(4) 0.220(5) Uani d . 1 1 . .
    H H46A -0.2786 0.3145 0.9116 0.330 Uiso calc R 1 1 . .
    H H46B -0.2713 0.3766 0.9550 0.330 Uiso calc R 1 1 . .
    H H46C -0.1473 0.3426 0.9317 0.330 Uiso calc R 1 1 . .
    C C47 -0.1257(9) 0.3966(4) 0.8396(5) 0.242(7) Uani d . 1 1 . .
    H H47A -0.1399 0.3508 0.8221 0.362 Uiso calc R 1 1 . .
    H H47B -0.0480 0.3950 0.8595 0.362 Uiso calc R 1 1 . .
    H H47C -0.1213 0.4341 0.8125 0.362 Uiso calc R 1 1 . .
    C C48 -0.3565(7) 0.4035(3) 0.8463(3) 0.136(2) Uani d . 1 1 . .
    H H48A -0.3520 0.4300 0.8127 0.203 Uiso calc R 1 1 . .
    H H48B -0.4246 0.4219 0.8680 0.203 Uiso calc R 1 1 . .
    H H48C -0.3706 0.3532 0.8387 0.203 Uiso calc R 1 1 . .
    C C49 0.3076(5) 0.3784(2) 1.00480(19) 0.0905(14) Uani d D 1 1 . .
    C C50 0.3172(12) 0.3800(5) 1.0656(3) 0.125(3) Uani d PDU 0.70 1 A 1
    H H50A 0.3239 0.3314 1.0792 0.188 Uiso calc PR 0.70 1 A 1
    H H50B 0.2435 0.4026 1.0806 0.188 Uiso calc PR 0.70 1 A 1
    H H50C 0.3905 0.4070 1.0761 0.188 Uiso calc PR 0.70 1 A 1
    C C51 0.4261(11) 0.3498(6) 0.9809(4) 0.137(3) Uani d PDU 0.70 1 A 1
    H H51A 0.4936 0.3830 0.9880 0.206 Uiso calc PR 0.70 1 A 1
    H H51B 0.4159 0.3443 0.9422 0.206 Uiso calc PR 0.70 1 A 1
    H H51C 0.4452 0.3037 0.9969 0.206 Uiso calc PR 0.70 1 A 1
    C C52 0.1961(10) 0.3227(4) 0.9911(4) 0.132(3) Uani d PDU 0.70 1 A 1
    H H52A 0.2204 0.2749 1.0021 0.198 Uiso calc PR 0.70 1 A 1
    H H52B 0.1799 0.3232 0.9526 0.198 Uiso calc PR 0.70 1 A 1
    H H52C 0.1214 0.3369 1.0104 0.198 Uiso calc PR 0.70 1 A 1
    C C50' 0.235(2) 0.3516(12) 1.0525(9) 0.132(4) Uani d PDU 0.30 1 A 2
    H H50D 0.1756 0.3886 1.0621 0.199 Uiso d PR 0.30 1 A 2
    H H50E 0.2871 0.3409 1.0834 0.199 Uiso d PR 0.30 1 A 2
    H H50F 0.1907 0.3087 1.0416 0.199 Uiso d PR 0.30 1 A 2
    C C51' 0.4478(18) 0.3901(11) 1.0275(10) 0.132(4) Uani d PDU 0.30 1 A 2
    H H51D 0.4391 0.3964 1.0661 0.198 Uiso d PR 0.30 1 A 2
    H H51E 0.4862 0.4325 1.0120 0.198 Uiso d PR 0.30 1 A 2
    H H51F 0.4998 0.3487 1.0203 0.198 Uiso d PR 0.30 1 A 2
    C C52' 0.333(3) 0.3288(9) 0.9581(8) 0.124(4) Uani d PDU 0.30 1 A 2
    H H52D 0.3845 0.2894 0.9701 0.185 Uiso calc PR 0.30 1 A 2
    H H52E 0.3749 0.3549 0.9297 0.185 Uiso calc PR 0.30 1 A 2
    H H52F 0.2542 0.3102 0.9445 0.185 Uiso calc PR 0.30 1 A 2
    H H3 0.046(2) 0.713(2) 0.8223(18) 0.086(16) Uiso d D 1 1 . .
    H H4 0.096(5) 0.674(3) 0.936(3) 0.17(3) Uiso d D 1 1 . .
loop_
    _atom_site_aniso_label
    _atom_site_aniso_U_11
    _atom_site_aniso_U_22
    _atom_site_aniso_U_33
    _atom_site_aniso_U_12
    _atom_site_aniso_U_13
    _atom_site_aniso_U_23
    S1 0.1379(15) 0.1169(13) 0.1593(16) 0.0001(12) 0.0094(13) 0.0160(11)
    O1 0.0668(16) 0.0406(12) 0.0704(15) -0.0052(11) 0.0217(13) -0.0028(11)
    O2 0.0686(16) 0.0533(14) 0.0691(16) 0.0041(13) 0.0218(13) -0.0159(12)
    O3 0.0531(17) 0.0683(16) 0.0556(15) 0.0007(14) 0.0047(13) -0.0041(12)
    O4 0.0675(18) 0.0528(15) 0.0648(16) 0.0109(13) 0.0056(13) 0.0052(12)
    C1 0.078(3) 0.052(2) 0.098(3) -0.007(2) 0.027(3) 0.000(2)
    C2 0.148(5) 0.078(3) 0.250(6) -0.042(3) 0.060(5) -0.045(4)
    C3 0.159(4) 0.073(3) 0.238(5) -0.024(3) 0.053(4) -0.046(3)
    C4 0.170(5) 0.080(3) 0.241(6) -0.027(4) 0.038(5) -0.042(4)
    C5 0.091(3) 0.080(3) 0.102(3) 0.003(2) 0.033(3) -0.037(2)
    C6 0.119(3) 0.096(3) 0.126(3) 0.020(3) 0.006(3) -0.045(3)
    C7 0.131(4) 0.107(3) 0.128(3) 0.022(3) -0.005(3) -0.042(3)
    C8 0.139(4) 0.097(3) 0.133(4) 0.003(3) 0.004(3) -0.023(3)
    C9 0.051(2) 0.0442(18) 0.0479(19) -0.0015(15) 0.0128(16) -0.0030(14)
    C10 0.0425(18) 0.0474(18) 0.0532(19) -0.0031(15) 0.0033(15) -0.0011(15)
    C11 0.055(2) 0.0477(19) 0.061(2) 0.0068(16) -0.0048(17) -0.0014(16)
    C12 0.057(2) 0.0495(19) 0.066(2) 0.0027(17) -0.0008(19) -0.0092(17)
    C13 0.059(2) 0.064(2) 0.051(2) 0.0037(19) 0.0044(17) -0.0102(17)
    C14 0.049(2) 0.061(2) 0.0453(19) 0.0044(16) 0.0064(16) 0.0024(16)
    C15 0.067(3) 0.063(2) 0.051(2) 0.0097(19) 0.0092(18) 0.0158(17)
    C16 0.066(2) 0.0399(18) 0.054(2) 0.0108(16) 0.0034(18) 0.0111(15)
    C17 0.077(3) 0.056(2) 0.048(2) 0.0158(18) 0.002(2) -0.0001(16)
    C18 0.066(3) 0.051(2) 0.066(2) 0.0094(17) -0.008(2) -0.0015(17)
    C19 0.059(2) 0.054(2) 0.075(3) 0.0078(17) -0.004(2) 0.0038(19)
    C20 0.055(2) 0.0440(18) 0.056(2) 0.0085(16) 0.0009(18) 0.0057(15)
    C21 0.060(2) 0.0407(18) 0.050(2) 0.0088(16) 0.0002(18) 0.0035(14)
    C22 0.053(2) 0.064(2) 0.072(2) 0.0151(18) 0.0076(19) 0.0092(19)
    C23 0.048(2) 0.057(2) 0.056(2) 0.0056(17) 0.0177(17) 0.0003(16)
    C24 0.056(2) 0.057(2) 0.046(2) 0.0024(17) 0.0118(17) -0.0019(16)
    C25 0.059(2) 0.067(2) 0.053(2) 0.0043(19) 0.0160(18) -0.0014(18)
    C26 0.070(3) 0.064(2) 0.060(2) 0.0077(19) 0.014(2) 0.0148(19)
    C27 0.059(2) 0.052(2) 0.084(3) -0.0064(18) 0.017(2) 0.0058(19)
    C28 0.052(2) 0.061(2) 0.061(2) 0.0008(18) -0.0003(17) 0.0006(17)
    C29 0.074(3) 0.094(3) 0.053(2) 0.013(2) 0.006(2) -0.005(2)
    C30 0.071(3) 0.068(2) 0.0442(19) 0.010(2) -0.0014(18) -0.0040(17)
    C31 0.085(3) 0.077(3) 0.047(2) 0.009(2) 0.008(2) 0.0075(19)
    C32 0.089(3) 0.062(2) 0.054(2) 0.008(2) -0.002(2) 0.0046(18)
    C33 0.069(2) 0.065(2) 0.053(2) 0.0162(19) 0.0001(19) -0.0013(18)
    C34 0.056(2) 0.0507(19) 0.0477(19) -0.0047(17) -0.0074(16) -0.0087(15)
    C35 0.062(2) 0.0522(19) 0.0448(19) 0.0035(17) -0.0081(17) -0.0055(16)
    C36 0.053(2) 0.057(2) 0.056(2) -0.0015(17) -0.0019(17) 0.0028(16)
    C37 0.085(3) 0.058(2) 0.107(4) 0.001(2) -0.012(3) -0.029(2)
    C38 0.284(11) 0.081(4) 0.269(10) 0.087(6) -0.171(9) -0.087(5)
    C39 0.200(8) 0.101(4) 0.143(5) -0.021(5) 0.042(5) -0.072(4)
    C40 0.120(5) 0.087(4) 0.180(6) -0.015(4) 0.001(5) -0.038(4)
    C41 0.088(3) 0.091(3) 0.079(3) 0.005(3) -0.025(3) -0.007(2)
    C42 0.140(6) 0.148(6) 0.130(5) -0.058(5) -0.020(4) -0.024(4)
    C43 0.126(5) 0.133(5) 0.073(3) -0.008(4) -0.020(3) -0.016(3)
    C44 0.124(5) 0.157(6) 0.121(4) 0.049(4) -0.061(4) -0.028(4)
    C45 0.095(4) 0.051(2) 0.128(4) -0.009(2) 0.013(3) -0.009(2)
    C46 0.324(14) 0.076(4) 0.261(10) -0.048(6) -0.080(10) 0.046(5)
    C47 0.176(9) 0.143(7) 0.406(16) -0.032(6) 0.128(10) -0.149(9)
    C48 0.149(6) 0.076(4) 0.182(6) -0.018(4) -0.009(5) -0.037(4)
    C49 0.114(4) 0.072(3) 0.085(3) 0.024(3) 0.005(3) 0.016(2)
    C50 0.173(8) 0.102(6) 0.100(5) 0.024(5) -0.040(5) 0.036(4)
    C51 0.177(8) 0.105(6) 0.131(7) 0.066(6) 0.002(6) 0.028(5)
    C52 0.183(8) 0.072(4) 0.141(6) 0.011(5) -0.031(6) 0.018(4)
    C50' 0.180(10) 0.093(8) 0.124(8) 0.013(8) -0.016(8) 0.036(7)
    C51' 0.172(9) 0.096(7) 0.129(8) 0.048(7) -0.026(8) 0.025(7)
    C52' 0.178(10) 0.065(6) 0.128(8) 0.033(8) -0.017(8) -0.004(7)
_geom_special_details
;
All e.s.d.'s (except the e.s.d. in the dihedral angle between two l.s. planes)
are estimated using the full covariance matrix. The cell e.s.d.'s are taken
into account individually in the estimation of e.s.d.'s in distances, angles
and torsion angles; correlations between e.s.d.'s in cell parameters are only
used when they are defined by crystal symmetry. An approximate (isotropic)
treatment of cell e.s.d.'s is used for estimating e.s.d.'s involving l.s.
planes.
;
loop_
    _geom_bond_atom_site_label_1
    _geom_bond_atom_site_label_2
    _geom_bond_site_symmetry_2
    _geom_bond_distance
    _geom_bond_publ_flag
    S1 C4 . 1.694(8) ?
    S1 C8 . 1.711(7) ?
    O1 C9 . 1.397(4) ?
    O1 C1 . 1.433(5) ?
    O2 C24 . 1.387(4) ?
    O2 C5 . 1.435(4) ?
    O3 C21 . 1.359(4) ?
    O3 H3 . 0.80(2) ?
    O4 C35 . 1.374(4) ?
    O4 H4 . 0.82(2) ?
    C1 C2 . 1.476(7) ?
    C1 H1A . 0.9700 ?
    C1 H1B . 0.9700 ?
    C2 C3 . 1.437(8) ?
    C2 H2A . 0.9700 ?
    C2 H2B . 0.9700 ?
    C3 C4 . 1.441(9) ?
    C3 H3A . 0.9700 ?
    C3 H3B . 0.9700 ?
    C4 H4A . 0.9700 ?
    C4 H4B . 0.9700 ?
    C5 C6 . 1.602(7) ?
    C5 H5A . 0.9700 ?
    C5 H5B . 0.9700 ?
    C6 C7 . 1.427(8) ?
    C6 H6A . 0.9700 ?
    C6 H6B . 0.9700 ?
    C7 C8 . 1.554(8) ?
    C7 H7A . 0.9700 ?
    C7 H7B . 0.9700 ?
    C8 H8A . 0.9700 ?
    C8 H8B . 0.9700 ?
    C9 C10 . 1.379(5) ?
    C9 C14 . 1.403(5) ?
    C10 C11 . 1.380(4) ?
    C10 C36 . 1.519(5) ?
    C11 C12 . 1.361(5) ?
    C11 H11 . 0.9300 ?
    C12 C13 . 1.398(5) ?
    C12 C37 . 1.541(5) ?
    C13 C14 . 1.382(5) ?
    C13 H13 . 0.9300 ?
    C14 C15 . 1.508(5) ?
    C15 C16 . 1.503(5) ?
    C15 H15A . 0.9700 ?
    C15 H15B . 0.9700 ?
    C16 C17 . 1.387(5) ?
    C16 C21 . 1.399(5) ?
    C17 C18 . 1.396(5) ?
    C17 H17 . 0.9300 ?
    C18 C19 . 1.396(5) ?
    C18 C41 . 1.528(6) ?
    C19 C20 . 1.378(5) ?
    C19 H19 . 0.9300 ?
    C20 C21 . 1.386(5) ?
    C20 C22 . 1.498(5) ?
    C22 C23 . 1.519(5) ?
    C22 H22A . 0.9700 ?
    C22 H22B . 0.9700 ?
    C23 C24 . 1.379(5) ?
    C23 C28 . 1.384(5) ?
    C24 C25 . 1.386(5) ?
    C25 C26 . 1.380(5) ?
    C25 C29 . 1.518(6) ?
    C26 C27 . 1.383(6) ?
    C26 H26 . 0.9300 ?
    C27 C28 . 1.383(5) ?
    C27 C45 . 1.518(6) ?
    C28 H28 . 0.9300 ?
    C29 C30 . 1.520(5) ?
    C29 H29A . 0.9700 ?
    C29 H29B . 0.9700 ?
    C30 C31 . 1.359(5) ?
    C30 C35 . 1.403(5) ?
    C31 C32 . 1.387(6) ?
    C31 H31 . 0.9300 ?
    C32 C33 . 1.391(5) ?
    C32 C49 . 1.527(6) ?
    C33 C34 . 1.395(5) ?
    C33 H33 . 0.9300 ?
    C34 C35 . 1.367(5) ?
    C34 C36 . 1.502(5) ?
    C36 H36A . 0.9700 ?
    C36 H36B . 0.9700 ?
    C37 C40 . 1.476(7) ?
    C37 C38 . 1.479(8) ?
    C37 C39 . 1.603(8) ?
    C38 H38A . 0.9600 ?
    C38 H38B . 0.9600 ?
    C38 H38C . 0.9600 ?
    C39 H39A . 0.9600 ?
    C39 H39B . 0.9600 ?
    C39 H39C . 0.9600 ?
    C40 H40A . 0.9600 ?
    C40 H40B . 0.9600 ?
    C40 H40C . 0.9600 ?
    C41 C42 . 1.504(7) ?
    C41 C43 . 1.532(7) ?
    C41 C44 . 1.563(7) ?
    C42 H42A . 0.9600 ?
    C42 H42B . 0.9600 ?
    C42 H42C . 0.9600 ?
    C43 H43A . 0.9600 ?
    C43 H43B . 0.9600 ?
    C43 H43C . 0.9600 ?
    C44 H44A . 0.9600 ?
    C44 H44B . 0.9600 ?
    C44 H44C . 0.9600 ?
    C45 C47 . 1.492(10) ?
    C45 C46 . 1.519(9) ?
    C45 C48 . 1.546(8) ?
    C46 H46A . 0.9600 ?
    C46 H46B . 0.9600 ?
    C46 H46C . 0.9600 ?
    C47 H47A . 0.9600 ?
    C47 H47B . 0.9600 ?
    C47 H47C . 0.9600 ?
    C48 H48A . 0.9600 ?
    C48 H48B . 0.9600 ?
    C48 H48C . 0.9600 ?
    C49 C50' . 1.486(16) ?
    C49 C51 . 1.486(10) ?
    C49 C52' . 1.491(15) ?
    C49 C50 . 1.496(9) ?
    C49 C52 . 1.604(10) ?
    C49 C51' . 1.605(16) ?
    C50 H50A . 0.9600 ?
    C50 H50B . 0.9600 ?
    C50 H50C . 0.9600 ?
    C50 H50E . 0.9032 ?
    C51 H51A . 0.9600 ?
    C51 H51B . 0.9600 ?
    C51 H51C . 0.9600 ?
    C52 H52A . 0.9600 ?
    C52 H52B . 0.9600 ?
    C52 H52C . 0.9600 ?
    C50' H50D . 0.9600 ?
    C50' H50E . 0.9600 ?
    C50' H50F . 0.9600 ?
    C51' H51D . 0.9600 ?
    C51' H51E . 0.9600 ?
    C51' H51F . 0.9600 ?
    C52' H52D . 0.9600 ?
    C52' H52E . 0.9600 ?
    C52' H52F . 0.9600 ?
loop_
    _geom_angle_atom_site_label_1
    _geom_angle_atom_site_label_2
    _geom_angle_atom_site_label_3
    _geom_angle_site_symmetry_1
    _geom_angle_site_symmetry_3
    _geom_angle
    _geom_angle_publ_flag
    C4 S1 C8 . . 101.9(4) ?
    C9 O1 C1 . . 116.5(3) ?
    C24 O2 C5 . . 117.3(3) ?
    C21 O3 H3 . . 129(3) ?
    C35 O4 H4 . . 120(5) ?
    O1 C1 C2 . . 109.1(4) ?
    O1 C1 H1A . . 109.9 ?
    C2 C1 H1A . . 109.9 ?
    O1 C1 H1B . . 109.9 ?
    C2 C1 H1B . . 109.9 ?
    H1A C1 H1B . . 108.3 ?
    C3 C2 C1 . . 121.7(6) ?
    C3 C2 H2A . . 106.9 ?
    C1 C2 H2A . . 106.9 ?
    C3 C2 H2B . . 106.9 ?
    C1 C2 H2B . . 106.9 ?
    H2A C2 H2B . . 106.7 ?
    C2 C3 C4 . . 122.6(7) ?
    C2 C3 H3A . . 106.7 ?
    C4 C3 H3A . . 106.7 ?
    C2 C3 H3B . . 106.7 ?
    C4 C3 H3B . . 106.7 ?
    H3A C3 H3B . . 106.6 ?
    C3 C4 S1 . . 117.7(6) ?
    C3 C4 H4A . . 107.9 ?
    S1 C4 H4A . . 107.9 ?
    C3 C4 H4B . . 107.9 ?
    S1 C4 H4B . . 107.9 ?
    H4A C4 H4B . . 107.2 ?
    O2 C5 C6 . . 104.8(4) ?
    O2 C5 H5A . . 110.8 ?
    C6 C5 H5A . . 110.8 ?
    O2 C5 H5B . . 110.8 ?
    C6 C5 H5B . . 110.8 ?
    H5A C5 H5B . . 108.9 ?
    C7 C6 C5 . . 108.4(5) ?
    C7 C6 H6A . . 110.0 ?
    C5 C6 H6A . . 110.0 ?
    C7 C6 H6B . . 110.0 ?
    C5 C6 H6B . . 110.0 ?
    H6A C6 H6B . . 108.4 ?
    C6 C7 C8 . . 109.4(5) ?
    C6 C7 H7A . . 109.8 ?
    C8 C7 H7A . . 109.8 ?
    C6 C7 H7B . . 109.8 ?
    C8 C7 H7B . . 109.8 ?
    H7A C7 H7B . . 108.2 ?
    C7 C8 S1 . . 124.9(4) ?
    C7 C8 H8A . . 106.1 ?
    S1 C8 H8A . . 106.1 ?
    C7 C8 H8B . . 106.1 ?
    S1 C8 H8B . . 106.1 ?
    H8A C8 H8B . . 106.3 ?
    C10 C9 O1 . . 119.6(3) ?
    C10 C9 C14 . . 121.9(3) ?
    O1 C9 C14 . . 118.3(3) ?
    C9 C10 C11 . . 117.7(3) ?
    C9 C10 C36 . . 122.3(3) ?
    C11 C10 C36 . . 119.8(3) ?
    C12 C11 C10 . . 123.0(3) ?
    C12 C11 H11 . . 118.5 ?
    C10 C11 H11 . . 118.5 ?
    C11 C12 C13 . . 118.2(3) ?
    C11 C12 C37 . . 122.1(3) ?
    C13 C12 C37 . . 119.7(3) ?
    C14 C13 C12 . . 121.5(3) ?
    C14 C13 H13 . . 119.2 ?
    C12 C13 H13 . . 119.2 ?
    C13 C14 C9 . . 117.5(3) ?
    C13 C14 C15 . . 120.2(3) ?
    C9 C14 C15 . . 122.2(3) ?
    C16 C15 C14 . . 115.6(3) ?
    C16 C15 H15A . . 108.4 ?
    C14 C15 H15A . . 108.4 ?
    C16 C15 H15B . . 108.4 ?
    C14 C15 H15B . . 108.4 ?
    H15A C15 H15B . . 107.4 ?
    C17 C16 C21 . . 117.1(3) ?
    C17 C16 C15 . . 121.9(3) ?
    C21 C16 C15 . . 121.0(3) ?
    C16 C17 C18 . . 123.9(3) ?
    C16 C17 H17 . . 118.1 ?
    C18 C17 H17 . . 118.1 ?
    C17 C18 C19 . . 115.8(4) ?
    C17 C18 C41 . . 124.3(4) ?
    C19 C18 C41 . . 119.9(4) ?
    C20 C19 C18 . . 123.0(4) ?
    C20 C19 H19 . . 118.5 ?
    C18 C19 H19 . . 118.5 ?
    C19 C20 C21 . . 118.7(3) ?
    C19 C20 C22 . . 121.0(3) ?
    C21 C20 C22 . . 120.3(3) ?
    O3 C21 C20 . . 116.8(3) ?
    O3 C21 C16 . . 121.8(3) ?
    C20 C21 C16 . . 121.4(3) ?
    C20 C22 C23 . . 111.4(3) ?
    C20 C22 H22A . . 109.4 ?
    C23 C22 H22A . . 109.4 ?
    C20 C22 H22B . . 109.4 ?
    C23 C22 H22B . . 109.4 ?
    H22A C22 H22B . . 108.0 ?
    C24 C23 C28 . . 118.3(3) ?
    C24 C23 C22 . . 122.5(3) ?
    C28 C23 C22 . . 118.9(3) ?
    C23 C24 C25 . . 120.9(3) ?
    C23 C24 O2 . . 119.7(3) ?
    C25 C24 O2 . . 118.5(3) ?
    C26 C25 C24 . . 118.5(4) ?
    C26 C25 C29 . . 118.9(4) ?
    C24 C25 C29 . . 122.3(4) ?
    C25 C26 C27 . . 122.8(4) ?
    C25 C26 H26 . . 118.6 ?
    C27 C26 H26 . . 118.6 ?
    C28 C27 C26 . . 116.4(4) ?
    C28 C27 C45 . . 121.7(4) ?
    C26 C27 C45 . . 121.4(4) ?
    C27 C28 C23 . . 123.0(4) ?
    C27 C28 H28 . . 118.5 ?
    C23 C28 H28 . . 118.5 ?
    C25 C29 C30 . . 108.7(3) ?
    C25 C29 H29A . . 109.9 ?
    C30 C29 H29A . . 109.9 ?
    C25 C29 H29B . . 109.9 ?
    C30 C29 H29B . . 109.9 ?
    H29A C29 H29B . . 108.3 ?
    C31 C30 C35 . . 118.5(3) ?
    C31 C30 C29 . . 119.8(4) ?
    C35 C30 C29 . . 121.6(3) ?
    C30 C31 C32 . . 123.3(4) ?
    C30 C31 H31 . . 118.3 ?
    C32 C31 H31 . . 118.3 ?
    C31 C32 C33 . . 116.1(3) ?
    C31 C32 C49 . . 120.5(4) ?
    C33 C32 C49 . . 123.3(4) ?
    C32 C33 C34 . . 122.8(4) ?
    C32 C33 H33 . . 118.6 ?
    C34 C33 H33 . . 118.6 ?
    C35 C34 C33 . . 118.0(3) ?
    C35 C34 C36 . . 120.9(3) ?
    C33 C34 C36 . . 121.1(3) ?
    C34 C35 O4 . . 118.2(3) ?
    C34 C35 C30 . . 121.2(3) ?
    O4 C35 C30 . . 120.7(3) ?
    C34 C36 C10 . . 112.6(3) ?
    C34 C36 H36A . . 109.1 ?
    C10 C36 H36A . . 109.1 ?
    C34 C36 H36B . . 109.1 ?
    C10 C36 H36B . . 109.1 ?
    H36A C36 H36B . . 107.8 ?
    C40 C37 C38 . . 113.7(6) ?
    C40 C37 C12 . . 111.5(4) ?
    C38 C37 C12 . . 112.5(4) ?
    C40 C37 C39 . . 104.6(5) ?
    C38 C37 C39 . . 106.7(6) ?
    C12 C37 C39 . . 107.1(4) ?
    C37 C38 H38A . . 109.5 ?
    C37 C38 H38B . . 109.5 ?
    H38A C38 H38B . . 109.5 ?
    C37 C38 H38C . . 109.5 ?
    H38A C38 H38C . . 109.5 ?
    H38B C38 H38C . . 109.5 ?
    C37 C39 H39A . . 109.5 ?
    C37 C39 H39B . . 109.5 ?
    H39A C39 H39B . . 109.5 ?
    C37 C39 H39C . . 109.5 ?
    H39A C39 H39C . . 109.5 ?
    H39B C39 H39C . . 109.5 ?
    C37 C40 H40A . . 109.5 ?
    C37 C40 H40B . . 109.5 ?
    H40A C40 H40B . . 109.5 ?
    C37 C40 H40C . . 109.5 ?
    H40A C40 H40C . . 109.5 ?
    H40B C40 H40C . . 109.5 ?
    C42 C41 C18 . . 110.2(4) ?
    C42 C41 C43 . . 109.3(5) ?
    C18 C41 C43 . . 113.2(4) ?
    C42 C41 C44 . . 107.5(5) ?
    C18 C41 C44 . . 108.3(4) ?
    C43 C41 C44 . . 108.0(4) ?
    C41 C42 H42A . . 109.5 ?
    C41 C42 H42B . . 109.5 ?
    H42A C42 H42B . . 109.5 ?
    C41 C42 H42C . . 109.5 ?
    H42A C42 H42C . . 109.5 ?
    H42B C42 H42C . . 109.5 ?
    C41 C43 H43A . . 109.5 ?
    C41 C43 H43B . . 109.5 ?
    H43A C43 H43B . . 109.5 ?
    C41 C43 H43C . . 109.5 ?
    H43A C43 H43C . . 109.5 ?
    H43B C43 H43C . . 109.5 ?
    C41 C44 H44A . . 109.5 ?
    C41 C44 H44B . . 109.5 ?
    H44A C44 H44B . . 109.5 ?
    C41 C44 H44C . . 109.5 ?
    H44A C44 H44C . . 109.5 ?
    H44B C44 H44C . . 109.5 ?
    C47 C45 C27 . . 107.9(4) ?
    C47 C45 C46 . . 109.5(7) ?
    C27 C45 C46 . . 112.3(5) ?
    C47 C45 C48 . . 108.2(6) ?
    C27 C45 C48 . . 112.0(4) ?
    C46 C45 C48 . . 106.9(6) ?
    C45 C46 H46A . . 109.5 ?
    C45 C46 H46B . . 109.5 ?
    H46A C46 H46B . . 109.5 ?
    C45 C46 H46C . . 109.5 ?
    H46A C46 H46C . . 109.5 ?
    H46B C46 H46C . . 109.5 ?
    C45 C47 H47A . . 109.5 ?
    C45 C47 H47B . . 109.5 ?
    H47A C47 H47B . . 109.5 ?
    C45 C47 H47C . . 109.5 ?
    H47A C47 H47C . . 109.5 ?
    H47B C47 H47C . . 109.5 ?
    C45 C48 H48A . . 109.5 ?
    C45 C48 H48B . . 109.5 ?
    H48A C48 H48B . . 109.5 ?
    C45 C48 H48C . . 109.5 ?
    H48A C48 H48C . . 109.5 ?
    H48B C48 H48C . . 109.5 ?
    C50' C49 C51 . . 129.2(10) ?
    C50' C49 C52' . . 119.5(14) ?
    C51 C49 C52' . . 47.7(11) ?
    C50' C49 C50 . . 42.0(10) ?
    C51 C49 C50 . . 110.1(7) ?
    C52' C49 C50 . . 140.0(9) ?
    C50' C49 C32 . . 116.2(10) ?
    C51 C49 C32 . . 113.8(5) ?
    C52' C49 C32 . . 108.9(8) ?
    C50 C49 C32 . . 110.9(5) ?
    C50' C49 C52 . . 64.5(11) ?
    C51 C49 C52 . . 108.3(7) ?
    C52' C49 C52 . . 64.9(12) ?
    C50 C49 C52 . . 105.8(7) ?
    C32 C49 C52 . . 107.6(4) ?
    C50' C49 C51' . . 104.7(14) ?
    C51 C49 C51' . . 53.1(10) ?
    C52' C49 C51' . . 100.6(15) ?
    C50 C49 C51' . . 65.7(10) ?
    C32 C49 C51' . . 104.5(8) ?
    C52 C49 C51' . . 147.6(8) ?
    C49 C50 H50A . . 109.5 ?
    C49 C50 H50B . . 109.5 ?
    C49 C50 H50C . . 109.5 ?
    C49 C50 H50D . . 82.9 ?
    H50A C50 H50D . . 101.0 ?
    H50B C50 H50D . . 33.5 ?
    H50C C50 H50D . . 140.0 ?
    C49 C50 H50E . . 116.3 ?
    H50A C50 H50E . . 27.1 ?
    H50B C50 H50E . . 82.7 ?
    H50C C50 H50E . . 125.0 ?
    H50D C50 H50E . . 76.1 ?
    C49 C50 H51D . . 94.6 ?
    H50A C50 H51D . . 97.9 ?
    H50B C50 H51D . . 133.8 ?
    H50C C50 H51D . . 24.4 ?
    H50D C50 H51D . . 160.6 ?
    H50E C50 H51D . . 121.5 ?
    C49 C51 H51A . . 109.5 ?
    C49 C51 H51B . . 109.5 ?
    C49 C51 H51C . . 109.5 ?
    C49 C51 H51F . . 103.4 ?
    H51A C51 H51F . . 53.0 ?
    H51B C51 H51F . . 146.8 ?
    H51C C51 H51F . . 62.3 ?
    C49 C52 H52A . . 109.5 ?
    C49 C52 H52B . . 109.5 ?
    C49 C52 H52C . . 109.5 ?
    C49 C52 H50F . . 87.7 ?
    H52A C52 H50F . . 63.1 ?
    H52B C52 H50F . . 162.8 ?
    H52C C52 H50F . . 62.4 ?
    C49 C50' H50D . . 107.2 ?
    C49 C50' H50E . . 113.1 ?
    H50D C50' H50E . . 109.5 ?
    C49 C50' H50F . . 108.0 ?
    H50D C50' H50F . . 109.5 ?
    H50E C50' H50F . . 109.5 ?
    C49 C51' H51D . . 105.6 ?
    C49 C51' H51E . . 111.5 ?
    H51D C51' H51E . . 109.5 ?
    C49 C51' H51F . . 111.2 ?
    H51D C51' H51F . . 109.5 ?
    H51E C51' H51F . . 109.5 ?
    C49 C52' H52D . . 109.5 ?
    C49 C52' H52E . . 109.5 ?
    H52D C52' H52E . . 109.5 ?
    C49 C52' H52F . . 109.5 ?
    H52D C52' H52F . . 109.5 ?
    H52E C52' H52F . . 109.5 ?
loop_
    _geom_torsion_atom_site_label_1
    _geom_torsion_atom_site_label_2
    _geom_torsion_atom_site_label_3
    _geom_torsion_atom_site_label_4
    _geom_torsion_site_symmetry_1
    _geom_torsion_site_symmetry_2
    _geom_torsion_site_symmetry_3
    _geom_torsion_site_symmetry_4
    _geom_torsion
    _geom_torsion_publ_flag
    C9 O1 C1 C2 . . . . -162.1(5) ?
    O1 C1 C2 C3 . . . . -44.2(9) ?
    C1 C2 C3 C4 . . . . 174.8(7) ?
    C2 C3 C4 S1 . . . . 173.2(7) ?
    C8 S1 C4 C3 . . . . 108.8(7) ?
    C24 O2 C5 C6 . . . . -161.3(4) ?
    O2 C5 C6 C7 . . . . -74.7(5) ?
    C5 C6 C7 C8 . . . . -178.7(4) ?
    C6 C7 C8 S1 . . . . -63.8(7) ?
    C4 S1 C8 C7 . . . . -74.8(6) ?
    C1 O1 C9 C10 . . . . 90.5(4) ?
    C1 O1 C9 C14 . . . . -94.9(4) ?
    O1 C9 C10 C11 . . . . 179.0(3) ?
    C14 C9 C10 C11 . . . . 4.6(5) ?
    O1 C9 C10 C36 . . . . 3.4(5) ?
    C14 C9 C10 C36 . . . . -171.0(3) ?
    C9 C10 C11 C12 . . . . -1.8(5) ?
    C36 C10 C11 C12 . . . . 173.8(3) ?
    C10 C11 C12 C13 . . . . -1.8(6) ?
    C10 C11 C12 C37 . . . . -179.5(4) ?
    C11 C12 C13 C14 . . . . 2.9(5) ?
    C37 C12 C13 C14 . . . . -179.4(4) ?
    C12 C13 C14 C9 . . . . -0.3(5) ?
    C12 C13 C14 C15 . . . . -178.3(3) ?
    C10 C9 C14 C13 . . . . -3.5(5) ?
    O1 C9 C14 C13 . . . . -178.0(3) ?
    C10 C9 C14 C15 . . . . 174.4(3) ?
    O1 C9 C14 C15 . . . . -0.1(5) ?
    C13 C14 C15 C16 . . . . 75.5(4) ?
    C9 C14 C15 C16 . . . . -102.3(4) ?
    C14 C15 C16 C17 . . . . -114.8(4) ?
    C14 C15 C16 C21 . . . . 67.4(4) ?
    C21 C16 C17 C18 . . . . -0.9(5) ?
    C15 C16 C17 C18 . . . . -178.8(3) ?
    C16 C17 C18 C19 . . . . -2.2(5) ?
    C16 C17 C18 C41 . . . . 176.6(4) ?
    C17 C18 C19 C20 . . . . 2.5(5) ?
    C41 C18 C19 C20 . . . . -176.3(3) ?
    C18 C19 C20 C21 . . . . 0.2(5) ?
    C18 C19 C20 C22 . . . . -178.9(3) ?
    C19 C20 C21 O3 . . . . 175.9(3) ?
    C22 C20 C21 O3 . . . . -5.0(4) ?
    C19 C20 C21 C16 . . . . -3.6(5) ?
    C22 C20 C21 C16 . . . . 175.5(3) ?
    C17 C16 C21 O3 . . . . -175.5(3) ?
    C15 C16 C21 O3 . . . . 2.4(5) ?
    C17 C16 C21 C20 . . . . 3.9(5) ?
    C15 C16 C21 C20 . . . . -178.2(3) ?
    C19 C20 C22 C23 . . . . 111.3(4) ?
    C21 C20 C22 C23 . . . . -67.7(4) ?
    C20 C22 C23 C24 . . . . 115.1(4) ?
    C20 C22 C23 C28 . . . . -58.4(4) ?
    C28 C23 C24 C25 . . . . 0.2(5) ?
    C22 C23 C24 C25 . . . . -173.4(3) ?
    C28 C23 C24 O2 . . . . 169.2(3) ?
    C22 C23 C24 O2 . . . . -4.4(5) ?
    C5 O2 C24 C23 . . . . 89.4(4) ?
    C5 O2 C24 C25 . . . . -101.3(4) ?
    C23 C24 C25 C26 . . . . -1.0(5) ?
    O2 C24 C25 C26 . . . . -170.2(3) ?
    C23 C24 C25 C29 . . . . 173.6(3) ?
    O2 C24 C25 C29 . . . . 4.4(5) ?
    C24 C25 C26 C27 . . . . 2.3(6) ?
    C29 C25 C26 C27 . . . . -172.5(3) ?
    C25 C26 C27 C28 . . . . -2.7(5) ?
    C25 C26 C27 C45 . . . . 169.1(4) ?
    C26 C27 C28 C23 . . . . 1.9(5) ?
    C45 C27 C28 C23 . . . . -169.9(4) ?
    C24 C23 C28 C27 . . . . -0.7(5) ?
    C22 C23 C28 C27 . . . . 173.2(3) ?
    C26 C25 C29 C30 . . . . 64.3(5) ?
    C24 C25 C29 C30 . . . . -110.2(4) ?
    C25 C29 C30 C31 . . . . -105.5(4) ?
    C25 C29 C30 C35 . . . . 70.9(5) ?
    C35 C30 C31 C32 . . . . -2.5(6) ?
    C29 C30 C31 C32 . . . . 174.0(4) ?
    C30 C31 C32 C33 . . . . 0.7(6) ?
    C30 C31 C32 C49 . . . . -176.8(4) ?
    C31 C32 C33 C34 . . . . 0.9(6) ?
    C49 C32 C33 C34 . . . . 178.3(4) ?
    C32 C33 C34 C35 . . . . -0.5(5) ?
    C32 C33 C34 C36 . . . . -178.7(3) ?
    C33 C34 C35 O4 . . . . 177.6(3) ?
    C36 C34 C35 O4 . . . . -4.2(5) ?
    C33 C34 C35 C30 . . . . -1.4(5) ?
    C36 C34 C35 C30 . . . . 176.8(3) ?
    C31 C30 C35 C34 . . . . 2.8(5) ?
    C29 C30 C35 C34 . . . . -173.6(3) ?
    C31 C30 C35 O4 . . . . -176.1(3) ?
    C29 C30 C35 O4 . . . . 7.4(5) ?
    C35 C34 C36 C10 . . . . -79.9(4) ?
    C33 C34 C36 C10 . . . . 98.2(4) ?
    C9 C10 C36 C34 . . . . 106.0(4) ?
    C11 C10 C36 C34 . . . . -69.5(4) ?
    C11 C12 C37 C40 . . . . 121.3(5) ?
    C13 C12 C37 C40 . . . . -56.3(6) ?
    C11 C12 C37 C38 . . . . -7.8(8) ?
    C13 C12 C37 C38 . . . . 174.6(6) ?
    C11 C12 C37 C39 . . . . -124.8(5) ?
    C13 C12 C37 C39 . . . . 57.6(6) ?
    C17 C18 C41 C42 . . . . 124.3(5) ?
    C19 C18 C41 C42 . . . . -56.9(6) ?
    C17 C18 C41 C43 . . . . 1.5(6) ?
    C19 C18 C41 C43 . . . . -179.7(4) ?
    C17 C18 C41 C44 . . . . -118.2(5) ?
    C19 C18 C41 C44 . . . . 60.5(6) ?
    C28 C27 C45 C47 . . . . 87.1(8) ?
    C26 C27 C45 C47 . . . . -84.2(8) ?
    C28 C27 C45 C46 . . . . -152.2(6) ?
    C26 C27 C45 C46 . . . . 36.5(8) ?
    C28 C27 C45 C48 . . . . -31.9(6) ?
    C26 C27 C45 C48 . . . . 156.8(5) ?
    C31 C32 C49 C50' . . . . -7.6(14) ?
    C33 C32 C49 C50' . . . . 175.1(13) ?
    C31 C32 C49 C51 . . . . -177.9(7) ?
    C33 C32 C49 C51 . . . . 4.8(8) ?
    C31 C32 C49 C52' . . . . 130.9(13) ?
    C33 C32 C49 C52' . . . . -46.4(14) ?
    C31 C32 C49 C50 . . . . -53.2(8) ?
    C33 C32 C49 C50 . . . . 129.5(7) ?
    C31 C32 C49 C52 . . . . 62.0(6) ?
    C33 C32 C49 C52 . . . . -115.3(6) ?
    C31 C32 C49 C51' . . . . -122.3(11) ?
    C33 C32 C49 C51' . . . . 60.4(11) ?
loop_
    _geom_hbond_atom_site_label_D
    _geom_hbond_atom_site_label_H
    _geom_hbond_atom_site_label_A
    _geom_hbond_site_symmetry_A
    _geom_hbond_distance_DH
    _geom_hbond_distance_HA
    _geom_hbond_distance_DA
    _geom_hbond_angle_DHA
    O3 H3 O1 . 0.80(2) 2.02(3) 2.764(4) 154(5)
    O4 H4 O2 . 0.82(2) 2.16(4) 2.897(4) 150(7)
    C6 H6B Cg 4_467 0.97 2.88 3.806(6) 159
data_global
_journal_date_recd_electronic     2013-02-19
_journal_date_accepted     2013-03-29
_journal_name_full     'Acta Crystallographica, Section E'
_journal_year     2013
_journal_volume     69
_journal_issue      5
_journal_page_first     o690
_journal_page_last     o690
_journal_paper_category     QO
_journal_paper_doi     10.1107/S1600536813008684
_journal_coeditor_code     XU5679
_publ_contact_author_name     'De-Lie An'
_publ_contact_author_address
;
Department of Chemistry, College of Chemistry and Chemical Engineering,
Hunan University, Changsha 410082,
People's Republic of China
;
_publ_contact_author_email     'deliean@hnu.edu.cn'
_publ_contact_author_fax     '+86-731-88821894'
_publ_contact_author_phone     '+86-731-88821894'
_publ_section_title
;\
5,11,17,23-Tetrakis(1,1-dimethylethyl)-26,28-dihydroxycalix[4]arene-25,27-\
monothiacrown-3
;
loop_
    _publ_author_name
    _publ_author_footnote
    _publ_author_address
    'Xie, De-Xun' .
;
Department of Chemistry, College of Chemistry and Chemical Engineering,
Hunan University, Changsha 410082, People's Republic of China
;
    'An, De-Lie' .
;
Department of Chemistry, College of Chemistry and Chemical Engineering,
Hunan University, Changsha 410082, People's Republic of China
;
