# Supplementary material for: 5,11,17,23-Tetra­kis(1,1-di­methyl­eth­yl)-26,28-di­hydroxy­calix[4]arene-25,27-mono­thia­crown-3
Source: Acta Crystallogr Sect E Struct Rep Online. 2013 Apr 10;69(Pt 5):o690. doi: 10.1107/S1600536813008684 (PMC3647882; doi:10.1107/S1600536813008684)
Supplement: Supplementary file 2 [file e-69-0o690-Isup2.hkl]

# 
# h,k,l, Fc-squared, Fo-squared, sigma(Fo-squared) and status flag 
# 
data_I
_shelx_title ' cd29445 in P2(1)2(1)2(1)' 
_shelx_refln_list_code          4 
_shelx_F_calc_maximum      353.69 
_exptl_crystal_F_000      1720.00 
_reflns_d_resolution_high  0.8255 
 
loop_ 
 _symmetry_equiv_pos_as_xyz 
 'x, y, z' 
 '-x+1/2, -y, z+1/2' 
 '-x, y+1/2, -z+1/2' 
 'x+1/2, -y+1/2, -z' 
 
_cell_length_a    10.6222 
_cell_length_b    18.4690 
_cell_length_c    24.5375 
_cell_angle_alpha  90.000 
_cell_angle_beta   90.000 
_cell_angle_gamma  90.000 
 
_shelx_F_squared_multiplier     1.000 
 
loop_ 
 _refln_index_h 
 _refln_index_k 
 _refln_index_l 
 _refln_F_squared_calc 
 _refln_F_squared_meas 
 _refln_F_squared_sigma 
 _refln_observed_status 
   2   0   0   125094.77   119637.20    749.42 o 
   4   0   0      228.55      230.02     20.80 o 
   6   0   0      115.82       94.21     21.27 o 
   8   0   0      358.23      314.17     34.28 o 
  10   0   0        6.11        6.27     19.18 o 
  12   0   0       17.89       38.56     28.68 o 
   1   1   0     1213.95      874.46     83.81 o 
   2   1   0      118.78       90.20      6.44 o 
   3   1   0     6199.47     5386.75     58.69 o 
   4   1   0     1163.70     1531.89     34.78 o 
   5   1   0     3621.06     3417.04     58.65 o 
   6   1   0     1415.62     1242.67     39.71 o 
   7   1   0      959.58     1013.51     40.74 o 
   8   1   0      197.37      203.93     24.29 o 
   9   1   0       58.69       33.66     14.53 o 
  10   1   0       21.52       10.03     15.91 o 
  11   1   0       11.83       14.81     16.29 o 
  12   1   0       28.85       36.97     20.37 o 
   0   2   0     7141.76     5634.49     94.21 o 
   1   2   0     1783.43     1839.60     20.12 o 
   2   2   0     5900.38     6079.78     77.16 o 
   3   2   0     2060.86     2131.33     39.47 o 
   4   2   0       64.18       67.67     11.14 o 
   5   2   0        7.51       12.12      9.19 o 
   6   2   0        1.34        3.23      8.84 o 
   7   2   0      452.25      516.17     31.21 o 
   8   2   0        5.32       11.63     10.31 o 
   9   2   0       62.44       73.69     18.42 o 
  10   2   0        4.90        8.94     13.20 o 
  11   2   0        8.46        6.44     14.24 o 
  12   2   0        0.28        5.48     15.52 o 
   1   3   0    17191.90    18383.91    469.23 o 
   2   3   0    23565.09    24423.11    120.32 o 
   3   3   0     2588.17     2495.75     44.72 o 
   4   3   0     1025.96     1086.22     26.23 o 
   5   3   0      118.00      138.70     16.54 o 
   6   3   0      551.79      588.47     30.56 o 
   7   3   0      225.99      193.11     22.85 o 
   8   3   0       20.78       14.12     10.90 o 
   9   3   0       15.77       28.63     13.41 o 
  10   3   0       70.89      102.75     22.20 o 
  11   3   0       31.73       19.29     16.51 o 
  12   3   0        7.26       -5.91     14.08 o 
   0   4   0    84595.41    91398.96    346.58 o 
   1   4   0    10868.16    10693.43     57.58 o 
   2   4   0     4315.58     4493.41     41.64 o 
   3   4   0      151.73      235.28     12.49 o 
   4   4   0       11.96        5.31      6.02 o 
   5   4   0     1154.63      897.07     27.11 o 
   6   4   0       15.80        7.62      8.18 o 
   7   4   0      698.48      688.86     28.62 o 
   8   4   0      144.80      165.95     18.42 o 
   9   4   0       21.60       10.19      9.50 o 
  10   4   0       20.75       29.43     15.24 o 
  11   4   0       22.79       13.58     15.19 o 
  12   4   0        0.00       -5.08     15.04 o 
   1   5   0        6.61        9.81      3.70 o 
   2   5   0       14.24       20.02      3.08 o 
   3   5   0      504.50      493.84     13.39 o 
   4   5   0     5620.50     5231.06     61.26 o 
   5   5   0        0.11        1.82      6.58 o 
   6   5   0      419.19      408.18     21.22 o 
   7   5   0      118.32      142.63     16.50 o 
   8   5   0       34.57       33.55     11.57 o 
   9   5   0        1.71       12.03      8.63 o 
  10   5   0       33.76       26.65     15.80 o 
  11   5   0       98.80      113.42     41.41 o 
  12   5   0       21.71       40.74     20.16 o 
   0   6   0     5828.19     7371.23     89.56 o 
   1   6   0        5.57        1.63      2.62 o 
   2   6   0     1100.46     1254.81     25.75 o 
   3   6   0       68.55       71.82      6.31 o 
   4   6   0       10.22        9.62      5.70 o 
   5   6   0      287.44      322.08     18.55 o 
   6   6   0       19.16       24.83      9.38 o 
   7   6   0       98.51       94.57     14.10 o 
   8   6   0       46.86       48.12     12.93 o 
   9   6   0      118.35      156.75     19.17 o 
  10   6   0       29.58       27.68     15.73 o 
  11   6   0       11.44       -3.96     14.33 o 
  12   6   0        0.15        4.96     16.89 o 
   1   7   0      229.59      274.05     11.30 o 
   2   7   0      151.78      154.96     11.81 o 
   3   7   0     7169.96     6756.42     55.11 o 
   4   7   0      133.93      174.12     10.80 o 
   5   7   0       92.48       97.50     10.32 o 
   6   7   0       85.95       95.02     14.41 o 
   7   7   0        0.90       10.16      9.41 o 
   8   7   0       27.51       24.05      9.65 o 
   9   7   0        0.75        4.80      8.76 o 
  10   7   0        2.32       -3.63     12.60 o 
  11   7   0       27.43       43.43     19.89 o 
  12   7   0       29.64       28.21     28.21 o 
   0   8   0     2367.53     1992.07     47.25 o 
   1   8   0       32.00       51.90      7.43 o 
   2   8   0     6557.17     6800.38     81.05 o 
   3   8   0       15.02        5.89      6.79 o 
   4   8   0      401.03      516.83     18.05 o 
   5   8   0      994.96     1254.45     35.50 o 
   6   8   0     1926.04     2120.71     48.42 o 
   7   8   0       70.92       59.87     12.12 o 
   8   8   0       19.17       15.11      9.06 o 
   9   8   0      102.17      147.28     19.21 o 
  10   8   0      214.35      213.96     45.49 o 
  11   8   0       31.70       33.79     18.26 o 
  12   8   0       16.25       42.07     30.11 o 
   1   9   0      432.18      546.54     18.12 o 
   2   9   0     2042.34     1924.69     91.64 o 
   3   9   0        0.91       15.72      8.15 o 
   4   9   0        0.33        0.38      6.65 o 
   5   9   0      525.85      554.94     24.82 o 
   6   9   0       41.63       52.09     12.44 o 
   7   9   0       16.76       11.15      8.17 o 
   8   9   0       20.70       25.51     10.91 o 
   9   9   0        0.02       16.90     11.06 o 
  10   9   0       18.92       11.14     14.33 o 
  11   9   0       11.40        4.62     14.48 o 
   0  10   0       15.19       12.05      9.09 o 
   1  10   0        3.59        9.66      6.07 o 
   2  10   0       84.21      104.14     12.75 o 
   3  10   0      161.51      181.74     15.91 o 
   4  10   0      287.22      267.58     19.27 o 
   5  10   0      512.27      515.26     25.23 o 
   6  10   0        0.81        6.60      8.01 o 
   7  10   0        1.99       23.25     11.13 o 
   8  10   0       73.98       85.96     16.09 o 
   9  10   0       17.16       27.03     12.52 o 
  10  10   0        0.69        5.63     11.03 o 
  11  10   0       17.04       25.17     24.03 o 
   1  11   0       21.16       15.68      7.00 o 
   2  11   0       11.82        5.72      7.64 o 
   3  11   0       60.68       70.33     12.65 o 
   4  11   0      341.66      290.97     20.04 o 
   5  11   0       44.69       74.53     13.56 o 
   6  11   0       70.16       44.25     11.64 o 
   7  11   0        0.23        2.19      8.19 o 
   8  11   0        0.05        3.40      8.82 o 
   9  11   0        2.09        9.52     10.71 o 
  10  11   0        1.06       -4.31     10.45 o 
  11  11   0       23.05        3.51     21.46 o 
   0  12   0     1257.75     1137.20     41.26 o 
   1  12   0      115.24      180.49     14.56 o 
   2  12   0       85.11       87.42     13.31 o 
   3  12   0       15.59       21.16      8.75 o 
   4  12   0        3.12       14.13      9.30 o 
   5  12   0        3.01       23.78     10.72 o 
   6  12   0       71.75       75.32     14.13 o 
   7  12   0      115.78      160.35     19.67 o 
   8  12   0       46.66       46.69     13.00 o 
   9  12   0        0.97       -2.79      9.17 o 
  10  12   0       23.82       38.98     18.33 o 
   1  13   0       11.38        8.17      7.03 o 
   2  13   0      751.27      616.67     28.46 o 
   3  13   0       18.54       34.64     10.61 o 
   4  13   0        9.73        8.60      9.10 o 
   5  13   0        1.45        0.24      9.25 o 
   6  13   0       11.64       10.90      9.17 o 
   7  13   0        6.89        9.07      9.39 o 
   8  13   0        1.37        1.62      8.87 o 
   9  13   0        0.27        7.23     10.78 o 
  10  13   0        6.81       15.21     14.06 o 
   0  14   0      119.06      138.50     20.11 o 
   1  14   0       37.90       29.57      9.58 o 
   2  14   0       61.52       51.42     12.37 o 
   3  14   0      231.70      245.52     21.45 o 
   4  14   0       31.02       55.62     13.28 o 
   5  14   0      317.17      358.98     26.15 o 
   6  14   0        1.09       -2.46      9.58 o 
   7  14   0        3.94        5.58      9.40 o 
   8  14   0        3.25       10.76     10.07 o 
   9  14   0       42.92       54.32     15.22 o 
  10  14   0        1.26       -0.61     13.39 o 
   1  15   0      121.55      105.17     13.95 o 
   2  15   0        3.46       -0.23      9.04 o 
   3  15   0     1300.90     1132.40     39.55 o 
   4  15   0      153.21      199.95     21.47 o 
   5  15   0      247.02      251.39     24.07 o 
   6  15   0      128.60       98.26     17.05 o 
   7  15   0        0.12       -7.68     10.11 o 
   8  15   0        0.27        4.21     10.03 o 
   9  15   0        1.51       17.18     14.34 o 
   0  16   0      446.59      432.49     32.00 o 
   1  16   0       16.70       22.30     10.26 o 
   2  16   0       88.94      126.60     18.78 o 
   3  16   0       46.32       51.91     14.03 o 
   4  16   0        8.11        8.76      9.97 o 
   5  16   0       31.77       42.04     13.12 o 
   6  16   0        2.54        3.27     10.78 o 
   7  16   0       46.76       47.82     14.98 o 
   8  16   0        2.95        1.21     11.20 o 
   1  17   0        2.21       -3.65      8.94 o 
   2  17   0      336.42      354.74     25.73 o 
   3  17   0        8.59       15.80     12.40 o 
   4  17   0       44.79       33.70     15.16 o 
   5  17   0       17.39       43.56     14.52 o 
   6  17   0        9.58       21.58     13.15 o 
   7  17   0       17.05       17.15     14.00 o 
   8  17   0        6.19        4.56     17.14 o 
   0  18   0        5.73       -3.07     12.09 o 
   1  18   0        2.53        4.95     11.62 o 
   2  18   0       21.14       46.45     14.09 o 
   3  18   0        0.37       -6.33     10.85 o 
   4  18   0        7.85       27.71     13.21 o 
   5  18   0        1.36        6.65     11.96 o 
   6  18   0       28.82       33.89     15.13 o 
   7  18   0        5.34       29.79     15.81 o 
   1  19   0        3.00       10.71     13.05 o 
   2  19   0        0.01       12.33     11.94 o 
   3  19   0        6.37        0.99     10.90 o 
   4  19   0       21.80       26.63     13.90 o 
   5  19   0       19.38       19.83     13.78 o 
   6  19   0       82.03       44.20     16.80 o 
   0  20   0      146.13      196.52     32.02 o 
   1  20   0        0.19        6.52     13.19 o 
   2  20   0       41.85       24.53     13.37 o 
   3  20   0        8.79       11.73     12.29 o 
   4  20   0        0.08       -2.23     12.40 o 
   5  20   0       19.10       31.47     14.84 o 
   1  21   0        2.97       29.09     15.70 o 
   2  21   0        0.74       12.44     13.41 o 
   3  21   0        3.36       27.35     15.82 o 
   4  21   0        0.24       -7.05     13.44 o 
   0  22   0       18.77       52.99     36.94 o 
   1  22   0        4.61        3.59     16.69 o 
   2  22   0       36.40       49.08     19.02 o 
   1   0   1     6704.85     6771.81    138.23 o 
   2   0   1    21132.68    24641.79    138.40 o 
   3   0   1      344.81      296.35     16.10 o 
   4   0   1      973.35      552.47     21.45 o 
   5   0   1     2192.23     2093.33     55.04 o 
   6   0   1       32.58       59.12     12.69 o 
   7   0   1       22.33       52.23     14.24 o 
   8   0   1       12.88       15.37     10.74 o 
   9   0   1      103.82      141.67     23.61 o 
  10   0   1       46.82       69.15     16.45 o 
  11   0   1       21.55       10.39     16.47 o 
  12   0   1        6.21       20.56     17.86 o 
 -12   1   1       11.62        8.94     18.18 o 
 -11   1   1       53.16       63.63     32.10 o 
 -10   1   1       22.27       17.84     13.23 o 
  -9   1   1      110.41      122.73     21.88 o 
  -8   1   1      239.23      186.86     21.57 o 
  -7   1   1      442.21      470.50     23.67 o 
  -6   1   1       57.67       45.05     10.33 o 
  -5   1   1     1178.63     1260.68     36.20 o 
  -4   1   1      149.68      151.25     10.88 o 
  -3   1   1     1544.48     1711.49     29.12 o 
  -2   1   1      778.70      727.26     26.71 o 
  -1   1   1       15.68       13.56      2.73 o 
   1   1   1       20.50       18.90      2.06 o 
   2   1   1      780.02      735.94     26.40 o 
   3   1   1     1546.44     1588.40     44.26 o 
   4   1   1      155.21      165.02     14.14 o 
   5   1   1     1153.00     1201.52     34.90 o 
   6   1   1       56.60       43.25     12.08 o 
   7   1   1      446.19      515.03     42.36 o 
   8   1   1      241.84      206.28     33.05 o 
   9   1   1      111.18      122.67     22.56 o 
  10   1   1       22.54       11.87     10.88 o 
  11   1   1       53.64       43.57     15.46 o 
  12   1   1       11.65        8.67     16.58 o 
 -12   2   1       12.50       16.53     17.00 o 
 -11   2   1        3.15       12.31     13.91 o 
 -10   2   1       38.33       60.34     17.77 o 
  -9   2   1       60.47       86.67     19.22 o 
  -8   2   1       12.42       22.65     13.39 o 
  -7   2   1       99.57      116.67     20.09 o 
  -6   2   1      338.40      328.90     23.74 o 
  -5   2   1     1635.54     1380.37     39.82 o 
  -4   2   1     2595.50     2505.17     46.94 o 
  -3   2   1      570.25      502.79     14.99 o 
  -2   2   1     3100.37     2875.82     38.70 o 
  -1   2   1     1040.10     1229.56     33.70 o 
   0   2   1    27658.48    26208.26    186.47 o 
   1   2   1     1060.80     1266.44     13.71 o 
   2   2   1     3114.81     2896.56     87.14 o 
   3   2   1      583.57      513.51     20.52 o 
   4   2   1     2592.70     2512.40     49.40 o 
   5   2   1     1620.93     1394.31     41.61 o 
   6   2   1      333.75      326.10     24.08 o 
   7   2   1      102.24      122.94     20.44 o 
   8   2   1       12.36       10.97     11.28 o 
   9   2   1       59.53       96.59     20.40 o 
  10   2   1       38.38       45.40     18.50 o 
  11   2   1        3.06        6.72     15.10 o 
  12   2   1       12.43       17.36     14.34 o 
 -12   3   1        2.73        0.04     14.81 o 
 -11   3   1       29.26       19.36     15.75 o 
 -10   3   1       51.46       59.72     17.29 o 
  -9   3   1       66.67       62.45     14.48 o 
  -8   3   1      122.85      121.43     16.73 o 
  -7   3   1      323.55      312.49     25.64 o 
  -6   3   1      178.91      192.20     15.97 o 
  -5   3   1      303.51      376.04     17.30 o 
  -4   3   1     2353.28     2769.23     40.00 o 
  -3   3   1     1587.67     1734.74     28.29 o 
  -2   3   1     4074.16     3630.98     40.63 o 
  -1   3   1      223.46      239.01      6.28 o 
   0   3   1     1555.96      996.32     15.62 o 
   1   3   1      212.35      235.39      6.18 o 
   2   3   1     4084.51     3671.90     32.45 o 
   3   3   1     1571.06     1736.56     49.05 o 
   4   3   1     2379.85     3044.69     56.11 o 
   5   3   1      300.88      384.38     29.73 o 
   6   3   1      174.08      202.72     22.25 o 
   7   3   1      327.02      352.45     35.61 o 
   8   3   1      124.22      119.61     20.35 o 
   9   3   1       67.25       74.86     18.85 o 
  10   3   1       51.31       75.48     20.72 o 
  11   3   1       29.06       24.16     15.78 o 
  12   3   1        2.70        3.57     29.44 o 
 -12   4   1        4.83       16.27     18.17 o 
 -11   4   1       83.64       97.14     23.52 o 
 -10   4   1       21.68       22.35     13.87 o 
  -9   4   1       83.83       73.68     14.84 o 
  -8   4   1      297.27      269.65     20.92 o 
  -7   4   1       53.32       68.45     12.86 o 
  -6   4   1     2161.44     2467.67     46.72 o 
  -5   4   1      157.10      186.59     14.28 o 
  -4   4   1      943.62     1013.60     36.41 o 
  -3   4   1     1489.98     1334.09     33.40 o 
  -2   4   1      126.97      179.92      9.64 o 
  -1   4   1     2395.22     2834.68     29.03 o 
   0   4   1    29315.47    29044.91    270.17 o 
   1   4   1     2420.50     2848.59     34.23 o 
   2   4   1      127.71      170.86      7.17 o 
   3   4   1     1460.03     1301.52     25.58 o 
   4   4   1      951.47     1102.62     37.14 o 
   5   4   1      155.62      172.80     14.81 o 
   6   4   1     2159.79     2504.74     49.61 o 
   7   4   1       53.92       51.22     15.04 o 
   8   4   1      296.03      275.14     22.35 o 
   9   4   1       85.12       66.64     14.07 o 
  10   4   1       21.55       37.51     12.82 o 
  11   4   1       83.53       98.90     25.02 o 
  12   4   1        4.89       15.01     16.86 o 
 -12   5   1       32.26       38.69     18.58 o 
 -11   5   1       50.93       52.19     26.02 o 
 -10   5   1       98.46      108.23     22.84 o 
  -9   5   1       44.02       45.46     13.26 o 
  -8   5   1      169.94      184.36     19.14 o 
  -7   5   1      145.55      148.47     16.42 o 
  -6   5   1      150.88      126.58     14.51 o 
  -5   5   1      729.29      691.43     24.28 o 
  -4   5   1      304.68      339.01     16.26 o 
  -3   5   1     1271.79     1185.64     25.57 o 
  -2   5   1      177.51      216.89     10.58 o 
  -1   5   1     9104.03     9676.51    143.40 o 
   0   5   1    11127.08    11012.25     63.32 o 
   1   5   1     9111.46     9321.03    231.17 o 
   2   5   1      182.81      226.66      7.89 o 
   3   5   1     1283.41     1190.49     20.47 o 
   4   5   1      298.27      313.50     13.41 o 
   5   5   1      735.19      706.34     25.35 o 
   6   5   1      150.95      146.64     15.97 o 
   7   5   1      144.46      133.74     16.35 o 
   8   5   1      169.63      187.91     19.93 o 
   9   5   1       43.60       42.32     12.54 o 
  10   5   1       98.10      117.71     18.44 o 
  11   5   1       51.04       54.56     20.00 o 
  12   5   1       32.49       40.23     23.93 o 
 -12   6   1        7.52       16.15     24.41 o 
 -11   6   1       27.41       45.73     18.34 o 
 -10   6   1       45.76       43.71     17.11 o 
  -9   6   1       16.46       12.85      9.20 o 
  -8   6   1       28.93       31.08     11.33 o 
  -7   6   1      150.07      134.80     16.07 o 
  -6   6   1       74.95       76.26     12.79 o 
  -5   6   1      224.61      293.58     17.60 o 
  -4   6   1      879.61      715.28     23.48 o 
  -3   6   1     1136.65      856.86     16.08 o 
  -2   6   1     1249.64     1272.65     25.70 o 
  -1   6   1     4974.65     5233.52     48.80 o 
   0   6   1     2234.10     3358.76     29.03 o 
   1   6   1     4930.28     5242.02     55.88 o 
   2   6   1     1270.08     1337.45     20.82 o 
   3   6   1     1141.28      822.75     16.84 o 
   4   6   1      879.78      700.12     20.91 o 
   5   6   1      225.57      276.42     14.59 o 
   6   6   1       76.07       57.04     11.76 o 
   7   6   1      149.19      132.83     17.92 o 
   8   6   1       29.36       32.18     10.78 o 
   9   6   1       16.78       19.23     10.40 o 
  10   6   1       45.58       42.44     13.29 o 
  11   6   1       27.45       28.95     17.21 o 
  12   6   1        7.49        9.14     17.72 o 
 -12   7   1       21.41       30.87     24.31 o 
 -11   7   1       66.72       66.95     21.99 o 
 -10   7   1       21.07       37.83     16.90 o 
  -9   7   1       65.84       82.86     15.09 o 
  -8   7   1       67.54       92.68     15.40 o 
  -7   7   1        8.53        9.23      8.57 o 
  -6   7   1      153.86      130.70     15.42 o 
  -5   7   1      103.10      101.30     13.10 o 
  -4   7   1      195.20      161.82     10.06 o 
  -3   7   1     1209.10     1432.18     31.26 o 
  -2   7   1      463.20      446.11     16.87 o 
  -1   7   1     1509.83     1401.42     20.79 o 
   0   7   1      876.01      580.78     13.18 o 
   1   7   1     1488.29     1421.35     19.08 o 
   2   7   1      470.93      420.52     10.48 o 
   3   7   1     1219.54     1406.90     20.82 o 
   4   7   1      193.47      149.58     10.40 o 
   5   7   1      107.36      111.08     10.90 o 
   6   7   1      153.93      154.09     13.62 o 
   7   7   1        9.12        4.66      8.27 o 
   8   7   1       66.85       96.77     15.32 o 
   9   7   1       65.62       93.89     16.44 o 
  10   7   1       20.88       21.85     12.18 o 
  11   7   1       66.48       45.67     19.95 o 
  12   7   1       21.26       21.12     17.41 o 
 -12   8   1       34.08       28.40     25.07 o 
 -11   8   1       41.73       49.67     27.83 o 
 -10   8   1        8.75       21.18     15.30 o 
  -9   8   1        0.93       -2.44      8.48 o 
  -8   8   1        3.50       11.32      8.86 o 
  -7   8   1        1.12       -0.84      8.79 o 
  -6   8   1       63.49       99.50     14.36 o 
  -5   8   1      277.71      312.55     23.10 o 
  -4   8   1     1167.21     1133.55     18.78 o 
  -3   8   1      527.54      546.83     21.31 o 
  -2   8   1     2293.40     2078.92     42.44 o 
  -1   8   1     1233.09     1286.09     24.56 o 
   0   8   1     3023.40     2934.41     31.21 o 
   1   8   1     1226.28     1302.09     34.48 o 
   2   8   1     2275.41     2018.49     42.20 o 
   3   8   1      528.21      553.85     18.89 o 
   4   8   1     1163.42     1180.32     25.61 o 
   5   8   1      277.82      281.43     14.42 o 
   6   8   1       63.35       89.49     13.99 o 
   7   8   1        1.18       -1.81      7.19 o 
   8   8   1        3.14        6.65      8.80 o 
   9   8   1        0.97       27.36     11.81 o 
  10   8   1        8.94       15.83     11.40 o 
  11   8   1       41.76       33.49     18.01 o 
  12   8   1       34.07       40.02     21.36 o 
 -11   9   1       14.45       22.89     23.46 o 
 -10   9   1       70.05       59.37     20.05 o 
  -9   9   1       73.76       79.25     15.12 o 
  -8   9   1        7.26       12.51     10.05 o 
  -7   9   1      199.95      168.12     18.05 o 
  -6   9   1       48.60       42.39     11.15 o 
  -5   9   1      239.65      253.61     18.34 o 
  -4   9   1      250.36      221.41     22.12 o 
  -3   9   1      117.59      145.28     13.91 o 
  -2   9   1       34.04       24.25      7.81 o 
  -1   9   1     1587.51     1534.27     28.55 o 
   0   9   1     6403.99     7596.29     65.78 o 
   1   9   1     1567.07     1490.16     41.17 o 
   2   9   1       35.46       24.28      5.00 o 
   3   9   1      117.43      152.34     14.65 o 
   4   9   1      249.89      238.83     18.32 o 
   5   9   1      232.68      251.43     20.04 o 
   6   9   1       48.51       54.48     12.39 o 
   7   9   1      199.02      167.73     18.95 o 
   8   9   1        7.37       12.65     10.13 o 
   9   9   1       73.61       83.94     16.59 o 
  10   9   1       70.36       61.43     15.67 o 
  11   9   1       14.57       13.75     15.47 o 
 -11  10   1        8.22       13.30     21.18 o 
 -10  10   1       78.63       49.79     19.47 o 
  -9  10   1       96.29      119.02     18.37 o 
  -8  10   1       22.76       17.40     10.75 o 
  -7  10   1      259.53      215.65     20.65 o 
  -6  10   1      366.17      362.15     21.72 o 
  -5  10   1      512.55      471.45     25.30 o 
  -4  10   1      256.66      274.57     18.56 o 
  -3  10   1      159.32      175.31     15.65 o 
  -2  10   1     1571.82     1604.78     36.12 o 
  -1  10   1      363.06      348.92     15.41 o 
   0  10   1      131.55      110.08     10.87 o 
   1  10   1      356.35      342.83     16.25 o 
   2  10   1     1554.00     1542.38     66.44 o 
   3  10   1      158.94      167.89     15.85 o 
   4  10   1      260.28      293.83     19.77 o 
   5  10   1      510.44      470.87     24.37 o 
   6  10   1      364.13      378.59     22.68 o 
   7  10   1      261.33      227.13     21.90 o 
   8  10   1       22.18       24.01     11.02 o 
   9  10   1       95.96      125.73     18.93 o 
  10  10   1       78.90       61.25     15.73 o 
  11  10   1        8.31       10.82     17.27 o 
 -11  11   1       12.59       31.63     26.31 o 
 -10  11   1       25.35       31.82     24.03 o 
  -9  11   1       20.11       24.90     11.59 o 
  -8  11   1       79.27       74.11     14.40 o 
  -7  11   1      184.86      231.06     22.04 o 
  -6  11   1      395.18      420.17     24.48 o 
  -5  11   1      168.32      173.36     17.68 o 
  -4  11   1      282.35      253.66     23.68 o 
  -3  11   1      474.63      464.37     22.80 o 
  -2  11   1      291.26      365.28     19.81 o 
  -1  11   1      189.40      167.16     13.38 o 
   0  11   1     1895.57     1995.37     49.82 o 
   1  11   1      195.87      173.23     13.92 o 
   2  11   1      290.77      347.56     27.94 o 
   3  11   1      475.12      471.26     26.66 o 
   4  11   1      282.30      249.06     19.98 o 
   5  11   1      167.14      152.05     17.25 o 
   6  11   1      396.43      433.94     24.74 o 
   7  11   1      185.64      235.67     22.68 o 
   8  11   1       78.53       78.26     15.83 o 
   9  11   1       19.99       11.25     11.13 o 
  10  11   1       25.41       44.77     14.45 o 
  11  11   1       12.56       19.13     18.99 o 
 -10  12   1       16.42       44.16     26.88 o 
  -9  12   1       12.70       19.80     11.96 o 
  -8  12   1        7.10       33.11     11.83 o 
  -7  12   1       48.56       46.83     12.20 o 
  -6  12   1      161.66      166.20     19.16 o 
  -5  12   1      399.96      386.91     23.14 o 
  -4  12   1      134.24      122.76     15.75 o 
  -3  12   1      233.73      266.11     19.07 o 
  -2  12   1      291.12      282.26     19.50 o 
  -1  12   1      356.59      395.74     18.90 o 
   0  12   1       82.91      116.41     12.75 o 
   1  12   1      352.60      406.72     29.35 o 
   2  12   1      294.87      270.69     19.24 o 
   3  12   1      239.48      290.61     20.46 o 
   4  12   1      136.12      124.97     16.30 o 
   5  12   1      397.06      361.35     23.58 o 
   6  12   1      159.88      151.90     19.12 o 
   7  12   1       49.33       46.97     12.76 o 
   8  12   1        7.09       21.17     11.39 o 
   9  12   1       12.42        7.03     10.17 o 
  10  12   1       16.32        9.84     12.27 o 
 -10  13   1        0.20       -5.89     18.04 o 
  -9  13   1        1.94        0.66     11.14 o 
  -8  13   1        1.63        9.81     10.74 o 
  -7  13   1       74.25       80.67     15.34 o 
  -6  13   1       24.31       29.44     11.33 o 
  -5  13   1      442.68      366.17     24.44 o 
  -4  13   1      487.22      498.07     25.69 o 
  -3  13   1      228.60      254.54     20.74 o 
  -2  13   1      375.40      371.00     21.63 o 
  -1  13   1        6.89        8.79      6.71 o 
   0  13   1      137.85      160.87     14.61 o 
   1  13   1        6.45        4.43      6.92 o 
   2  13   1      371.40      381.89     22.03 o 
   3  13   1      225.76      226.83     19.80 o 
   4  13   1      483.68      555.11     27.72 o 
   5  13   1      443.84      368.82     24.19 o 
   6  13   1       24.91       36.46     12.49 o 
   7  13   1       74.29       81.67     17.19 o 
   8  13   1        1.61        5.00     10.17 o 
   9  13   1        2.00       11.04     10.83 o 
  10  13   1        0.21       17.45     12.49 o 
 -10  14   1       24.78       26.88     23.65 o 
  -9  14   1        1.12        6.38     13.49 o 
  -8  14   1       91.21      116.05     18.74 o 
  -7  14   1       49.04       61.34     14.20 o 
  -6  14   1       72.50       67.49     14.09 o 
  -5  14   1        0.60       13.82     10.45 o 
  -4  14   1      712.84      750.57     32.33 o 
  -3  14   1       25.76       13.43      9.26 o 
  -2  14   1      593.23      546.43     26.82 o 
  -1  14   1      461.84      443.66     20.65 o 
   0  14   1      441.30      456.32     20.89 o 
   1  14   1      458.21      447.33     21.40 o 
   2  14   1      591.32      529.02     26.48 o 
   3  14   1       27.52       17.90     10.31 o 
   4  14   1      714.38      726.44     32.79 o 
   5  14   1        0.56       -6.84      8.49 o 
   6  14   1       72.69       74.95     15.66 o 
   7  14   1       48.50       48.76     14.42 o 
   8  14   1       91.00       95.09     18.02 o 
   9  14   1        1.10       -0.63     10.83 o 
  10  14   1       24.76       34.79     18.55 o 
  -9  15   1       12.75       22.23     14.58 o 
  -8  15   1       18.10       18.46     12.80 o 
  -7  15   1       37.34       63.33     15.13 o 
  -6  15   1       69.49       83.35     16.31 o 
  -5  15   1       45.45       35.94     20.07 o 
  -4  15   1       20.99       29.33     11.87 o 
  -3  15   1       19.84       29.97     11.89 o 
  -2  15   1      141.73      148.45     18.89 o 
  -1  15   1      335.81      342.98     19.81 o 
   0  15   1      154.78      142.63     16.56 o 
   1  15   1      337.46      355.33     20.73 o 
   2  15   1      139.72      127.98     17.78 o 
   3  15   1       19.24       26.34     11.72 o 
   4  15   1       20.60       20.01     10.97 o 
   5  15   1       45.44       47.24     14.10 o 
   6  15   1       69.43       74.40     15.99 o 
   7  15   1       37.01       67.15     16.65 o 
   8  15   1       18.13       29.18     11.63 o 
   9  15   1       12.64       25.14     13.45 o 
  -8  16   1       11.52       18.67     13.81 o 
  -7  16   1        3.34       25.26     11.91 o 
  -6  16   1       30.71       12.63     12.40 o 
  -5  16   1      130.90      169.97     21.23 o 
  -4  16   1      171.98      229.50     23.47 o 
  -3  16   1      541.00      410.10     27.28 o 
  -2  16   1      386.40      428.54     26.07 o 
  -1  16   1      294.50      345.28     22.67 o 
   0  16   1       25.95        9.80      9.23 o 
   1  16   1      292.28      349.80     25.46 o 
   2  16   1      384.73      451.61     27.58 o 
   3  16   1      541.45      388.01     25.91 o 
   4  16   1      172.29      198.57     22.53 o 
   5  16   1      131.47      176.76     21.73 o 
   6  16   1       30.88       22.89     13.08 o 
   7  16   1        3.26       -1.74     11.90 o 
   8  16   1       11.54       36.36     15.22 o 
  -8  17   1       16.74        9.52     14.97 o 
  -7  17   1       10.20       20.98     13.20 o 
  -6  17   1       13.51        3.37     12.23 o 
  -5  17   1       65.28       48.88     14.06 o 
  -4  17   1       20.56       10.25     11.19 o 
  -3  17   1      105.26      135.55     20.25 o 
  -2  17   1       10.58       13.49     11.06 o 
  -1  17   1       47.71       46.42     12.13 o 
   0  17   1       16.71       -1.20      8.57 o 
   1  17   1       46.93       38.27     13.41 o 
   2  17   1       10.21       -1.26     10.88 o 
   3  17   1      105.02      139.12     20.53 o 
   4  17   1       20.75        6.00     11.26 o 
   5  17   1       66.02       54.06     15.01 o 
   6  17   1       13.52       13.81     12.70 o 
   7  17   1       10.24        5.55     12.97 o 
   8  17   1       16.74       12.10     14.22 o 
  -7  18   1        2.90       14.90     14.44 o 
  -6  18   1       25.17       20.04     13.61 o 
  -5  18   1       90.42       76.18     17.48 o 
  -4  18   1       28.38       48.07     15.25 o 
  -3  18   1       44.10       38.22     13.95 o 
  -2  18   1       15.32       16.31     11.58 o 
  -1  18   1      184.65      198.67     20.16 o 
   0  18   1        0.37       -3.61      9.14 o 
   1  18   1      185.19      191.14     23.23 o 
   2  18   1       15.46       19.25     12.51 o 
   3  18   1       44.06       40.89     14.13 o 
   4  18   1       28.22       39.03     15.05 o 
   5  18   1       90.96       69.53     17.10 o 
   6  18   1       25.09       30.81     14.90 o 
   7  18   1        2.86        7.35     13.23 o 
  -6  19   1       33.34       19.22     19.47 o 
  -5  19   1        6.44       -3.59     11.27 o 
  -4  19   1       34.24       23.09     13.89 o 
  -3  19   1        5.77        6.66     12.37 o 
  -2  19   1       10.40        1.13     10.07 o 
  -1  19   1       80.84      103.26     19.04 o 
   0  19   1       59.88       91.53     16.09 o 
   1  19   1       81.58       67.33     16.94 o 
   2  19   1       10.28        2.48     12.48 o 
   3  19   1        5.68        2.44     12.02 o 
   4  19   1       33.95       33.07     13.72 o 
   5  19   1        6.40        1.59     12.39 o 
   6  19   1       33.28       35.95     16.22 o 
  -5  20   1        1.12        5.56     14.56 o 
  -4  20   1        1.60      -10.19     12.04 o 
  -3  20   1        1.90       13.17     12.23 o 
  -2  20   1       10.53       14.29     13.48 o 
  -1  20   1       19.53        7.99     13.45 o 
   0  20   1        4.11       12.24     14.68 o 
   1  20   1       19.82       11.84     13.54 o 
   2  20   1       10.46       17.37     14.51 o 
   3  20   1        1.84        5.76     12.05 o 
   4  20   1        1.57        5.89     12.27 o 
   5  20   1        1.11       10.76     12.83 o 
  -4  21   1        0.20        5.39     14.77 o 
  -3  21   1        3.51       -3.87     11.75 o 
  -2  21   1        0.27        9.34     13.10 o 
  -1  21   1       22.50       23.14     16.10 o 
   0  21   1        1.61        9.62     18.61 o 
   1  21   1       22.36       21.85     15.53 o 
   2  21   1        0.28        6.76     15.46 o 
   3  21   1        3.52        7.24     13.88 o 
   4  21   1        0.18       -9.53     12.54 o 
  -2  22   1        1.15       24.61     15.67 o 
  -1  22   1        8.47        6.86     16.60 o 
   0  22   1       17.06       15.02     18.50 o 
   1  22   1        8.54        3.10     16.41 o 
   2  22   1        1.13       11.62     18.25 o 
   1   0   2     1041.61     1655.76     23.11 o 
   2   0   2     8158.35    10826.63    304.10 o 
   3   0   2     1422.41      902.92     19.36 o 
   4   0   2     2231.27     2539.74     48.67 o 
   5   0   2      342.76      585.60     25.30 o 
   6   0   2      857.94      961.44     34.82 o 
   7   0   2      748.89      813.32     35.23 o 
   8   0   2        7.34        6.95     11.07 o 
   9   0   2       96.90      163.03     24.29 o 
  10   0   2       85.79       70.83     19.50 o 
  11   0   2        5.29       12.59     16.65 o 
  12   0   2        7.68       17.15     17.21 o 
 -12   1   2       11.11        3.83     29.63 o 
 -11   1   2       15.70       26.69     23.55 o 
 -10   1   2        1.85        0.47     16.72 o 
  -9   1   2       28.98       41.81     11.57 o 
  -8   1   2      216.22      262.50     20.99 o 
  -7   1   2      285.99      271.14     19.44 o 
  -6   1   2      218.16      160.23     15.06 o 
  -5   1   2      448.03      326.17     16.80 o 
  -4   1   2     1137.00      859.64     22.19 o 
  -3   1   2      108.76      143.04      8.02 o 
  -2   1   2    13683.05    14413.40    296.38 o 
  -1   1   2    11040.98    10887.02     59.15 o 
   0   1   2     6271.11     6283.90    727.42 o 
   1   1   2    11068.96    10932.13    200.15 o 
   2   1   2    13656.29    12517.31   2071.09 o 
   3   1   2      112.12      161.93     17.28 o 
   4   1   2     1118.55      876.21     40.55 o 
   5   1   2      454.09      352.25     29.63 o 
   6   1   2      213.79      172.47     27.07 o 
   7   1   2      284.39      292.13     34.85 o 
   8   1   2      215.01      240.94     35.80 o 
   9   1   2       28.43       41.18     15.54 o 
  10   1   2        2.00       18.14     11.65 o 
  11   1   2       15.78       27.21     13.71 o 
  12   1   2       11.13        7.95     17.27 o 
 -12   2   2       12.76       20.23     22.51 o 
 -11   2   2       70.44       55.37     30.68 o 
 -10   2   2        7.71        0.63     11.88 o 
  -9   2   2      184.43      202.47     26.12 o 
  -8   2   2       55.14       65.78     16.07 o 
  -7   2   2       66.31       83.43     16.54 o 
  -6   2   2      169.75      116.52     13.44 o 
  -5   2   2       75.08      115.47     12.73 o 
  -4   2   2      245.13      187.67     10.20 o 
  -3   2   2     3022.68     2884.51    100.00 o 
  -2   2   2     8533.83     8698.56     94.35 o 
  -1   2   2      429.84      399.24     11.41 o 
   0   2   2    12423.08    12483.87    295.13 o 
   1   2   2      415.14      392.70      6.99 o 
   2   2   2     8535.95     8760.15     51.78 o 
   3   2   2     3005.30     3025.36     49.11 o 
   4   2   2      242.78      171.71     20.51 o 
   5   2   2       76.20      117.19     22.70 o 
   6   2   2      172.74      112.92     23.08 o 
   7   2   2       64.39       85.46     18.04 o 
   8   2   2       53.88       57.44     16.25 o 
   9   2   2      183.15      226.90     29.01 o 
  10   2   2        7.57       -1.09     11.84 o 
  11   2   2       70.60       68.03     17.79 o 
  12   2   2       12.65        8.33     13.73 o 
 -12   3   2       12.45        6.74     23.65 o 
 -11   3   2       31.00       31.66     16.58 o 
 -10   3   2       12.70       26.37     16.24 o 
  -9   3   2       18.49       41.37     14.67 o 
  -8   3   2      242.27      247.85     20.24 o 
  -7   3   2      152.75      160.17     15.98 o 
  -6   3   2      264.32      338.88     18.27 o 
  -5   3   2      693.87      754.97     23.59 o 
  -4   3   2      117.96       79.47      8.92 o 
  -3   3   2      219.75      223.47     13.62 o 
  -2   3   2     1992.64     1742.04     53.65 o 
  -1   3   2     8207.41     7370.38    509.56 o 
   0   3   2      650.07      710.69      9.65 o 
   1   3   2     8117.07     7713.35    113.12 o 
   2   3   2     1987.70     1744.04     24.09 o 
   3   3   2      216.14      235.60     12.03 o 
   4   3   2      113.23       80.19     12.99 o 
   5   3   2      698.24      798.13     32.78 o 
   6   3   2      262.29      325.33     24.69 o 
   7   3   2      156.59      170.86     23.04 o 
   8   3   2      243.97      272.86     26.83 o 
   9   3   2       18.57       31.69     15.33 o 
  10   3   2       12.67       22.05     14.33 o 
  11   3   2       30.59       18.13     15.58 o 
  12   3   2       12.46       33.01     16.28 o 
 -12   4   2        5.91       -6.08     16.62 o 
 -11   4   2       10.57       16.13     16.15 o 
 -10   4   2       21.18       38.23     15.65 o 
  -9   4   2      254.88      231.82     27.49 o 
  -8   4   2       28.55       32.40     11.09 o 
  -7   4   2       12.41       15.23      9.48 o 
  -6   4   2      113.50      129.72     13.98 o 
  -5   4   2      171.25      118.57     12.18 o 
  -4   4   2     2223.48     2422.30     37.92 o 
  -3   4   2      479.84      546.67     14.64 o 
  -2   4   2     7990.26     8183.78    102.45 o 
  -1   4   2     6361.42     7003.94    300.49 o 
   0   4   2     2156.29     2683.42     23.84 o 
   1   4   2     6364.32     7291.67    134.86 o 
   2   4   2     7943.72     8194.19     88.00 o 
   3   4   2      481.18      548.99     15.02 o 
   4   4   2     2190.80     2388.68     34.46 o 
   5   4   2      170.81      125.55     17.08 o 
   6   4   2      114.11      127.62     18.70 o 
   7   4   2       12.82       13.48     11.79 o 
   8   4   2       27.08       38.67     14.72 o 
   9   4   2      254.18      266.26     31.19 o 
  10   4   2       21.59       39.52     13.13 o 
  11   4   2       10.43       18.08     21.80 o 
  12   4   2        5.92        6.70     17.02 o 
 -12   5   2        0.09       -5.41     20.80 o 
 -11   5   2       36.78       50.48     19.35 o 
 -10   5   2       12.89       26.06     21.13 o 
  -9   5   2       47.63       52.24     15.88 o 
  -8   5   2      147.56      140.41     17.42 o 
  -7   5   2      148.90      157.61     16.52 o 
  -6   5   2       98.41       99.73     13.02 o 
  -5   5   2     2398.89     2382.71     42.67 o 
  -4   5   2     1283.15     1159.07     27.34 o 
  -3   5   2     3437.58     3064.37     38.78 o 
  -2   5   2      544.98      515.32     13.41 o 
  -1   5   2     2234.38     2676.56     64.02 o 
   0   5   2     3709.73     3869.35     29.26 o 
   1   5   2     2285.20     2662.19     37.08 o 
   2   5   2      532.68      493.25     11.99 o 
   3   5   2     3430.78     3156.33     34.73 o 
   4   5   2     1292.95     1182.38     24.61 o 
   5   5   2     2398.79     2418.43     38.52 o 
   6   5   2       99.56       91.18     13.70 o 
   7   5   2      145.14      156.38     18.04 o 
   8   5   2      147.53      147.51     18.51 o 
   9   5   2       47.95       44.39     12.33 o 
  10   5   2       12.75       27.28     12.24 o 
  11   5   2       36.64       63.07     21.75 o 
  12   5   2        0.08       11.86     16.38 o 
 -12   6   2       69.63       57.27     30.68 o 
 -11   6   2       62.23       45.21     28.68 o 
 -10   6   2       87.39      123.19     23.77 o 
  -9   6   2       73.44       57.36     13.46 o 
  -8   6   2        3.16       13.50      8.91 o 
  -7   6   2        0.21       11.26      9.03 o 
  -6   6   2      919.09      918.57     38.05 o 
  -5   6   2      301.08      280.73     16.91 o 
  -4   6   2     4833.42     5126.25     59.88 o 
  -3   6   2      840.76      887.82     23.42 o 
  -2   6   2      411.47      433.02     11.82 o 
  -1   6   2     1111.33     1136.21     29.51 o 
   0   6   2     2753.75     3600.46     30.52 o 
   1   6   2     1124.12     1151.75     34.23 o 
   2   6   2      412.15      443.47     11.86 o 
   3   6   2      835.02      864.98     18.26 o 
   4   6   2     4805.73     5257.64     55.44 o 
   5   6   2      305.59      277.70     14.69 o 
   6   6   2      917.32      868.39     25.63 o 
   7   6   2        0.27        5.34      7.23 o 
   8   6   2        3.04        8.66      7.94 o 
   9   6   2       73.72       59.72     13.69 o 
  10   6   2       87.69       91.82     17.01 o 
  11   6   2       62.15       75.69     22.49 o 
  12   6   2       69.70       48.95     21.66 o 
 -12   7   2       14.62       35.14     27.07 o 
 -11   7   2        7.99       23.74     21.08 o 
 -10   7   2       41.44       61.80     18.57 o 
  -9   7   2       45.27       51.77     12.62 o 
  -8   7   2       93.61       93.97     15.31 o 
  -7   7   2      100.77      108.83     14.85 o 
  -6   7   2       49.40       58.12     11.73 o 
  -5   7   2      686.39      650.20     24.22 o 
  -4   7   2      270.42      288.84     16.24 o 
  -3   7   2      964.59     1031.76     26.21 o 
  -2   7   2      332.62      313.59     11.29 o 
  -1   7   2     2368.88     2190.14     37.12 o 
   0   7   2       50.43       54.67      5.64 o 
   1   7   2     2383.68     2093.09     45.52 o 
   2   7   2      340.68      320.29     10.80 o 
   3   7   2      956.59     1047.49     24.68 o 
   4   7   2      272.13      311.04     13.49 o 
   5   7   2      688.60      661.64     20.77 o 
   6   7   2       48.01       38.49      8.95 o 
   7   7   2      102.20      117.11     16.23 o 
   8   7   2       94.30      110.95     16.57 o 
   9   7   2       44.96       46.54     13.24 o 
  10   7   2       41.41       57.91     15.48 o 
  11   7   2        8.01       11.70     16.02 o 
  12   7   2       14.73       11.15     18.27 o 
 -11   8   2        9.97       12.63     21.56 o 
 -10   8   2       22.55       33.53     16.32 o 
  -9   8   2       39.17       33.67     11.28 o 
  -8   8   2      168.43      165.94     18.56 o 
  -7   8   2       40.18       53.14     12.81 o 
  -6   8   2      140.84      148.86     16.21 o 
  -5   8   2      121.52      101.75     13.06 o 
  -4   8   2      195.67      229.19     18.27 o 
  -3   8   2       72.80       56.98      9.47 o 
  -2   8   2     1826.68     2106.24     28.30 o 
  -1   8   2     1250.74     1381.33     22.36 o 
   0   8   2       65.33       86.33      7.36 o 
   1   8   2     1267.82     1373.19     22.57 o 
   2   8   2     1816.99     2079.92     31.17 o 
   3   8   2       76.81       58.53     10.34 o 
   4   8   2      197.04      227.93     12.04 o 
   5   8   2      119.59      103.55     10.86 o 
   6   8   2      140.01      151.89     17.72 o 
   7   8   2       40.49       51.56     12.24 o 
   8   8   2      169.63      166.25     20.06 o 
   9   8   2       38.84       39.95     12.87 o 
  10   8   2       22.47       26.21     13.01 o 
  11   8   2        9.87       13.27     16.02 o 
 -11   9   2       18.75        6.93     16.72 o 
 -10   9   2        7.51       16.81     19.47 o 
  -9   9   2       51.64       58.06     13.11 o 
  -8   9   2       51.08       69.27     13.22 o 
  -7   9   2      163.87      149.35     17.61 o 
  -6   9   2      151.77      156.87     16.91 o 
  -5   9   2      139.39      145.05     15.68 o 
  -4   9   2      340.66      347.34     18.94 o 
  -3   9   2     1396.28     1377.81     32.80 o 
  -2   9   2      267.27      273.67     13.60 o 
  -1   9   2     6748.65     8314.77    147.88 o 
   0   9   2     1626.43     1767.83     26.00 o 
   1   9   2     6758.29     8064.97    108.98 o 
   2   9   2      268.14      252.59     12.22 o 
   3   9   2     1407.82     1410.73     22.29 o 
   4   9   2      346.43      340.58     13.54 o 
   5   9   2      138.62      124.49     15.91 o 
   6   9   2      147.56      136.40     16.49 o 
   7   9   2      164.76      131.28     17.11 o 
   8   9   2       50.63       66.13     14.29 o 
   9   9   2       51.80       56.53     14.73 o 
  10   9   2        7.42        4.29     10.84 o 
  11   9   2       18.77       25.12     18.16 o 
 -11  10   2       14.87       23.93     23.08 o 
 -10  10   2        0.47       13.11     19.37 o 
  -9  10   2        7.32        6.53      9.85 o 
  -8  10   2      100.18      119.40     16.94 o 
  -7  10   2       63.24       68.81     12.94 o 
  -6  10   2      131.76      142.24     16.17 o 
  -5  10   2      110.03      104.53     14.12 o 
  -4  10   2      528.48      563.07     23.91 o 
  -3  10   2      959.78      822.59     49.62 o 
  -2  10   2       56.68       60.44      9.07 o 
  -1  10   2     1484.48     1561.40     34.74 o 
   0  10   2      253.88      196.28     10.44 o 
   1  10   2     1477.96     1555.03     27.15 o 
   2  10   2       54.55       60.62      7.43 o 
   3  10   2      958.59      776.62     27.79 o 
   4  10   2      533.39      569.09     25.74 o 
   5  10   2      111.53      100.17     14.83 o 
   6  10   2      132.00      138.66     17.01 o 
   7  10   2       62.58       69.66     14.34 o 
   8  10   2       99.50      106.81     17.24 o 
   9  10   2        7.55        7.59     10.22 o 
  10  10   2        0.48        7.65     10.61 o 
  11  10   2       14.89       23.41     18.70 o 
 -11  11   2        8.67        6.65     20.89 o 
 -10  11   2       15.93        4.84     18.33 o 
  -9  11   2        7.74        3.07     10.62 o 
  -8  11   2       15.20        6.29      8.50 o 
  -7  11   2      141.02       98.71     15.01 o 
  -6  11   2      102.23       91.90     14.97 o 
  -5  11   2      323.42      329.61     23.09 o 
  -4  11   2      237.63      211.91     18.57 o 
  -3  11   2      172.39      126.06     14.50 o 
  -2  11   2      237.13      290.18     15.64 o 
  -1  11   2       65.51       91.15     10.87 o 
   0  11   2     1447.40     1294.87     24.65 o 
   1  11   2       66.40       82.27      9.15 o 
   2  11   2      241.51      287.20     18.68 o 
   3  11   2      173.37      136.19     16.00 o 
   4  11   2      239.13      213.97     19.09 o 
   5  11   2      319.11      323.42     21.63 o 
   6  11   2      104.60       89.15     15.26 o 
   7  11   2      142.08      102.72     16.97 o 
   8  11   2       15.13        6.19      9.85 o 
   9  11   2        7.85       14.82     11.35 o 
  10  11   2       16.00       21.38     12.35 o 
  11  11   2        8.73       22.92     18.94 o 
 -10  12   2       12.62        3.70     18.80 o 
  -9  12   2        1.85       14.34     12.92 o 
  -8  12   2       87.33      101.16     17.11 o 
  -7  12   2      172.94      176.06     19.65 o 
  -6  12   2      509.37      516.49     26.97 o 
  -5  12   2      127.34      135.83     17.05 o 
  -4  12   2       79.09       79.00     13.61 o 
  -3  12   2       86.35       96.49     13.83 o 
  -2  12   2      247.13      198.34     15.01 o 
  -1  12   2      218.79      193.01     14.82 o 
   0  12   2       63.79       78.60     11.17 o 
   1  12   2      221.12      208.36     18.40 o 
   2  12   2      240.64      189.25     17.40 o 
   3  12   2       84.99       92.03     14.32 o 
   4  12   2       80.46       72.30     12.78 o 
   5  12   2      125.93      133.61     17.34 o 
   6  12   2      510.56      561.18     29.46 o 
   7  12   2      173.68      147.53     20.01 o 
   8  12   2       87.72       98.19     17.84 o 
   9  12   2        1.82       -0.67     10.23 o 
  10  12   2       12.52       17.99     12.63 o 
 -10  13   2        8.40       16.62     20.04 o 
  -9  13   2       11.79        8.96     12.63 o 
  -8  13   2       87.02       73.33     15.58 o 
  -7  13   2       18.18       35.66     11.92 o 
  -6  13   2      441.70      380.75     24.71 o 
  -5  13   2      127.55      130.58     17.19 o 
  -4  13   2      549.79      539.76     26.89 o 
  -3  13   2       51.07       47.59     11.91 o 
  -2  13   2      114.39      119.70     13.47 o 
  -1  13   2      434.55      453.94     20.02 o 
   0  13   2        2.40       11.62      7.18 o 
   1  13   2      432.47      429.91     23.00 o 
   2  13   2      114.60      113.12     15.27 o 
   3  13   2       51.10       33.64     10.47 o 
   4  13   2      551.96      560.70     28.18 o 
   5  13   2      124.79      111.13     17.16 o 
   6  13   2      441.91      399.07     25.98 o 
   7  13   2       18.56       32.14     12.36 o 
   8  13   2       86.66       84.64     16.84 o 
   9  13   2       11.73        4.95      9.99 o 
  10  13   2        8.44        3.37     11.43 o 
 -10  14   2        2.81       -9.12     16.90 o 
  -9  14   2        4.64        7.15     18.04 o 
  -8  14   2        1.19        5.32     11.79 o 
  -7  14   2        3.56       10.69      9.66 o 
  -6  14   2       24.90       24.97     10.92 o 
  -5  14   2      328.69      250.04     22.37 o 
  -4  14   2      323.73      313.46     28.17 o 
  -3  14   2      102.09      117.69     16.41 o 
  -2  14   2      616.47      680.73     25.33 o 
  -1  14   2      405.67      407.19     20.03 o 
   0  14   2       22.07       20.86      8.45 o 
   1  14   2      401.90      425.38     24.34 o 
   2  14   2      610.83      643.66     29.21 o 
   3  14   2      101.31       98.18     15.20 o 
   4  14   2      328.23      326.35     27.58 o 
   5  14   2      328.92      248.45     23.73 o 
   6  14   2       24.91       12.97     10.96 o 
   7  14   2        3.52        4.99     10.83 o 
   8  14   2        1.18        4.64     10.81 o 
   9  14   2        4.66        7.26     11.62 o 
  10  14   2        2.82       11.27     14.58 o 
  -9  15   2       16.05       17.93     17.57 o 
  -8  15   2       25.83       40.70     14.83 o 
  -7  15   2       60.74       70.35     15.26 o 
  -6  15   2       21.58       32.83     12.34 o 
  -5  15   2       71.18       76.92     14.94 o 
  -4  15   2      127.16      156.73     19.44 o 
  -3  15   2       34.27       47.10     12.89 o 
  -2  15   2       24.47       10.76      8.62 o 
  -1  15   2      741.87      822.52     33.13 o 
   0  15   2      157.45      196.63     17.54 o 
   1  15   2      748.06      794.54     33.25 o 
   2  15   2       25.13       14.68     10.58 o 
   3  15   2       34.12       50.76     13.17 o 
   4  15   2      127.27      132.64     18.79 o 
   5  15   2       70.48       71.04     15.79 o 
   6  15   2       21.35       11.42     10.93 o 
   7  15   2       61.29       78.22     17.77 o 
   8  15   2       25.74        9.45     12.98 o 
   9  15   2       16.13       29.42     14.20 o 
  -8  16   2        3.04        2.43     12.21 o 
  -7  16   2       21.39       26.01     13.85 o 
  -6  16   2        3.00       -0.18      9.43 o 
  -5  16   2        9.07       22.38     11.60 o 
  -4  16   2       76.11       69.34     15.25 o 
  -3  16   2       40.66       46.82     14.27 o 
  -2  16   2        3.08        7.45      9.80 o 
  -1  16   2      271.73      277.95     23.84 o 
   0  16   2       12.19       -1.52      7.89 o 
   1  16   2      273.85      284.72     25.20 o 
   2  16   2        3.27        4.81     10.75 o 
   3  16   2       39.55       35.48     12.75 o 
   4  16   2       76.84       78.59     16.45 o 
   5  16   2        9.32       22.98     12.30 o 
   6  16   2        2.91        0.52     10.77 o 
   7  16   2       21.67       24.15     14.20 o 
   8  16   2        3.04        1.36     12.18 o 
  -8  17   2        4.13       19.64     14.47 o 
  -7  17   2       19.15       26.64     15.04 o 
  -6  17   2       42.09       28.76     13.01 o 
  -5  17   2       77.18       74.13     16.28 o 
  -4  17   2      131.07      139.20     20.42 o 
  -3  17   2       25.11       44.19     14.08 o 
  -2  17   2      109.80      107.70     17.88 o 
  -1  17   2       24.11        8.76      9.55 o 
   0  17   2       18.49       13.43      9.76 o 
   1  17   2       24.29        8.27     10.73 o 
   2  17   2      109.77      125.76     19.74 o 
   3  17   2       25.34       36.94     13.02 o 
   4  17   2      131.73      134.98     20.01 o 
   5  17   2       77.36       97.69     18.72 o 
   6  17   2       41.49       33.19     14.80 o 
   7  17   2       19.11       35.17     15.23 o 
   8  17   2        4.15       25.95     15.26 o 
  -7  18   2        5.33       28.33     14.95 o 
  -6  18   2        3.93        9.78     14.89 o 
  -5  18   2       20.68       19.96     12.91 o 
  -4  18   2       15.09       15.32     12.99 o 
  -3  18   2       23.50       27.12     12.99 o 
  -2  18   2      110.14       78.92     16.68 o 
  -1  18   2       41.56       37.74     11.95 o 
   0  18   2        7.33       13.82     10.90 o 
   1  18   2       41.51       49.39     15.72 o 
   2  18   2      109.80       89.02     18.68 o 
   3  18   2       23.42       30.82     12.74 o 
   4  18   2       15.03       27.59     13.30 o 
   5  18   2       20.75       31.43     13.65 o 
   6  18   2        3.89        6.04     12.16 o 
   7  18   2        5.28        8.60     13.14 o 
  -6  19   2       33.48       43.81     20.34 o 
  -5  19   2       21.89       11.30     13.42 o 
  -4  19   2       12.48        9.09     12.95 o 
  -3  19   2        4.92        6.86     11.48 o 
  -2  19   2        0.90        0.34     11.24 o 
  -1  19   2       44.22       58.20     14.00 o 
   0  19   2        9.79       20.07     13.10 o 
   1  19   2       44.32       39.44     15.36 o 
   2  19   2        0.94        5.41     12.47 o 
   3  19   2        4.83        0.24     11.07 o 
   4  19   2       12.64       18.79     12.53 o 
   5  19   2       21.77       15.38     14.08 o 
   6  19   2       33.19       36.94     16.51 o 
  -5  20   2        0.65       13.15     16.38 o 
  -4  20   2       13.66       17.56     14.91 o 
  -3  20   2       21.43       18.52     14.07 o 
  -2  20   2       12.34       21.19     13.41 o 
  -1  20   2       89.32       82.94     16.31 o 
   0  20   2        9.30        9.86     13.78 o 
   1  20   2       89.49       93.44     19.76 o 
   2  20   2       12.55       19.81     14.20 o 
   3  20   2       21.31       13.72     15.22 o 
   4  20   2       13.44        8.51     13.99 o 
   5  20   2        0.64       14.67     14.08 o 
  -4  21   2        0.65       16.27     16.62 o 
  -3  21   2        4.56        5.96     13.65 o 
  -2  21   2        3.06       -3.82     12.02 o 
  -1  21   2        3.91       10.73     14.65 o 
   0  21   2       23.99       18.36     15.54 o 
   1  21   2        3.89       -0.54     14.13 o 
   2  21   2        3.08        1.10     15.12 o 
   3  21   2        4.55       12.04     13.34 o 
   4  21   2        0.63        5.11     16.07 o 
  -2  22   2        5.84        5.03     15.36 o 
  -1  22   2       24.86       30.32     22.83 o 
   0  22   2        2.69       -1.99     15.92 o 
   1  22   2       24.75       13.71     16.63 o 
   2  22   2        5.85       -8.15     15.68 o 
   1   0   3     3255.11     3419.54     79.56 o 
   2   0   3     4681.01     4832.54     73.74 o 
   3   0   3     4431.63     4183.12     43.64 o 
   4   0   3      135.52       96.03      9.48 o 
   5   0   3       40.54       23.42      9.11 o 
   6   0   3       67.64       65.90     11.31 o 
   7   0   3        0.93        3.05     11.25 o 
   8   0   3      197.21      250.30     27.01 o 
   9   0   3       11.41        4.96     11.41 o 
  10   0   3        1.59        2.85     11.99 o 
  11   0   3       32.96       33.37     14.76 o 
  12   0   3       33.69       52.91     22.26 o 
 -12   1   3       11.41       11.84     16.15 o 
 -11   1   3       52.95       55.75     26.40 o 
 -10   1   3       11.93       44.45     24.60 o 
  -9   1   3        4.87        3.41     11.14 o 
  -8   1   3      217.03      271.96     21.53 o 
  -7   1   3      344.94      397.45     22.32 o 
  -6   1   3      261.65      230.89     15.99 o 
  -5   1   3      446.98      479.92     19.43 o 
  -4   1   3     4542.26     5146.94     62.84 o 
  -3   1   3     4872.17     4406.26     43.89 o 
  -2   1   3    32749.10    33713.23    686.93 o 
  -1   1   3     2300.59     2403.82     70.99 o 
   0   1   3     2164.86     2245.34     35.96 o 
   1   1   3     2303.86     2248.69    173.38 o 
   2   1   3    32551.49    32952.52    577.82 o 
   3   1   3     4905.21     4410.66     54.04 o 
   4   1   3     4604.60     5723.94    107.41 o 
   5   1   3      447.11      479.89     34.76 o 
   6   1   3      263.44      198.97     28.40 o 
   7   1   3      345.87      415.31     39.13 o 
   8   1   3      216.62      236.76     35.90 o 
   9   1   3        4.78        3.39     10.65 o 
  10   1   3       12.14        2.54     10.44 o 
  11   1   3       53.16       52.54     16.73 o 
  12   1   3       11.40        7.97     14.30 o 
 -12   2   3        8.81       23.74     23.84 o 
 -11   2   3       10.58       19.09     20.42 o 
 -10   2   3       12.56       13.92     11.68 o 
  -9   2   3      119.69      140.94     22.36 o 
  -8   2   3      146.80      169.83     17.77 o 
  -7   2   3      310.54      301.45     16.27 o 
  -6   2   3      609.26      557.66     18.98 o 
  -5   2   3      659.29      681.57     18.77 o 
  -4   2   3     2239.32     2221.31     99.20 o 
  -3   2   3     2683.57     2216.57     53.74 o 
  -2   2   3     1480.39     1929.89     18.22 o 
  -1   2   3    20554.74    21693.41    420.07 o 
   0   2   3     1127.09      842.95     49.29 o 
   1   2   3    20707.98    21044.13    502.94 o 
   2   2   3     1464.43     1602.66    202.13 o 
   3   2   3     2688.35     2255.21     40.70 o 
   4   2   3     2223.37     2346.37     66.67 o 
   5   2   3      658.96      676.96     39.98 o 
   6   2   3      608.68      570.68     41.12 o 
   7   2   3      311.18      297.26     35.33 o 
   8   2   3      146.58      176.39     24.71 o 
   9   2   3      119.85      132.58     23.84 o 
  10   2   3       12.74       17.23     11.99 o 
  11   2   3       10.46        9.27     12.68 o 
  12   2   3        8.78        6.27     17.43 o 
 -12   3   3        8.02        2.66     20.99 o 
 -11   3   3       27.47       24.40     15.52 o 
 -10   3   3        2.73       -2.39     11.82 o 
  -9   3   3       64.39       60.91     15.98 o 
  -8   3   3      175.62      220.82     18.87 o 
  -7   3   3      119.62      109.29     13.71 o 
  -6   3   3      234.22      266.79     16.73 o 
  -5   3   3      921.51      880.36     24.08 o 
  -4   3   3      443.80      463.57     17.74 o 
  -3   3   3      849.59      764.76     85.26 o 
  -2   3   3    11197.52    10453.13     83.71 o 
  -1   3   3    21934.64    23692.34    229.53 o 
   0   3   3     2517.63     2422.51     24.55 o 
   1   3   3    21876.90    23733.68    219.42 o 
   2   3   3    11135.72    10334.96     56.59 o 
   3   3   3      852.66      890.63     17.62 o 
   4   3   3      450.76      480.31     19.53 o 
   5   3   3      913.96      951.95     38.70 o 
   6   3   3      235.04      317.60     26.10 o 
   7   3   3      121.26      118.17     20.35 o 
   8   3   3      176.95      219.72     26.70 o 
   9   3   3       65.45       53.69     17.16 o 
  10   3   3        2.72        0.92     13.09 o 
  11   3   3       27.38       17.41     16.25 o 
  12   3   3        8.05        9.32     17.35 o 
 -12   4   3       20.30       11.11     20.04 o 
 -11   4   3       43.70       34.22     17.48 o 
 -10   4   3       25.59       24.94     14.32 o 
  -9   4   3        4.50        0.58     10.68 o 
  -8   4   3      121.39      130.53     16.10 o 
  -7   4   3       66.94       82.56     12.66 o 
  -6   4   3      208.10      257.80     16.52 o 
  -5   4   3      580.52      556.86     29.54 o 
  -4   4   3      871.32      803.51     76.18 o 
  -3   4   3      295.29      261.55     12.76 o 
  -2   4   3     1510.53     1156.26     33.62 o 
  -1   4   3     5663.88     5673.04     85.50 o 
   0   4   3     2672.69     3207.56     48.24 o 
   1   4   3     5680.56     5760.80    105.69 o 
   2   4   3     1499.10     1164.53     21.65 o 
   3   4   3      296.72      284.41      9.82 o 
   4   4   3      864.71      917.82     43.92 o 
   5   4   3      577.95      581.01     23.29 o 
   6   4   3      211.90      260.50     25.47 o 
   7   4   3       66.32       96.00     19.44 o 
   8   4   3      121.86      124.92     21.83 o 
   9   4   3        4.38        0.93     11.69 o 
  10   4   3       26.11       21.89     15.08 o 
  11   4   3       43.83       36.62     17.98 o 
  12   4   3       20.19       30.53     19.87 o 
 -12   5   3        8.67       -0.09     20.51 o 
 -11   5   3        4.64        2.28     19.75 o 
 -10   5   3       37.43       35.77     16.55 o 
  -9   5   3       22.57       30.92     14.37 o 
  -8   5   3        7.30       10.26      9.30 o 
  -7   5   3      363.15      345.75     20.35 o 
  -6   5   3       65.54       66.92     11.25 o 
  -5   5   3      481.84      555.71     21.19 o 
  -4   5   3      399.38      317.84     19.78 o 
  -3   5   3     2031.15     1689.18     32.16 o 
  -2   5   3       14.39        9.93      3.11 o 
  -1   5   3     3566.30     4320.05     46.06 o 
   0   5   3      161.21      267.17      7.36 o 
   1   5   3     3595.98     4344.98     61.16 o 
   2   5   3       15.19       15.44      3.02 o 
   3   5   3     2071.66     1708.70     26.41 o 
   4   5   3      398.59      338.15     14.50 o 
   5   5   3      484.89      593.99     20.10 o 
   6   5   3       65.35       73.64     11.00 o 
   7   5   3      359.06      335.84     18.71 o 
   8   5   3        7.30        5.89      8.63 o 
   9   5   3       21.69       18.02     11.21 o 
  10   5   3       37.33       39.75     13.64 o 
  11   5   3        4.67       -2.25     14.42 o 
  12   5   3        8.65       16.16     18.87 o 
 -12   6   3        7.53        3.23     18.61 o 
 -11   6   3        7.80       17.28     21.18 o 
 -10   6   3       10.99        6.32     14.05 o 
  -9   6   3      116.06       99.48     19.79 o 
  -8   6   3       23.68       32.85     11.57 o 
  -7   6   3      332.40      366.95     20.94 o 
  -6   6   3      215.68      243.44     17.36 o 
  -5   6   3      598.17      595.25     22.24 o 
  -4   6   3     1105.45     1100.49     27.37 o 
  -3   6   3     1690.18     1420.03    109.76 o 
  -2   6   3      215.08      193.03     10.58 o 
  -1   6   3     1886.17     1913.50     22.46 o 
   0   6   3     3855.23     3243.83     41.00 o 
   1   6   3     1906.39     1966.01     30.10 o 
   2   6   3      221.72      215.19      9.47 o 
   3   6   3     1685.63     1590.00     29.05 o 
   4   6   3     1099.80     1105.77     24.24 o 
   5   6   3      605.98      670.63     21.47 o 
   6   6   3      218.39      223.46     15.91 o 
   7   6   3      333.17      360.94     19.59 o 
   8   6   3       23.54       19.07      8.72 o 
   9   6   3      116.46       98.32     17.26 o 
  10   6   3       11.15        9.04     10.86 o 
  11   6   3        7.81       16.02     15.88 o 
  12   6   3        7.44       22.43     20.11 o 
 -12   7   3        7.19       36.18     25.17 o 
 -11   7   3        9.75       17.85     20.32 o 
 -10   7   3        3.15       23.27     21.27 o 
  -9   7   3       86.98      125.37     22.16 o 
  -8   7   3       25.62       26.75     11.36 o 
  -7   7   3      112.70      126.19     15.63 o 
  -6   7   3       92.91      102.91     13.75 o 
  -5   7   3       47.52       28.51      8.83 o 
  -4   7   3     1124.90     1347.75     31.29 o 
  -3   7   3      233.76      335.71     14.06 o 
  -2   7   3     2960.00     2966.70     31.30 o 
  -1   7   3      152.22      152.80      8.08 o 
   0   7   3     2105.70     2432.77     31.10 o 
   1   7   3      147.94      137.95      6.37 o 
   2   7   3     3002.27     3010.98     45.96 o 
   3   7   3      224.50      317.82     12.54 o 
   4   7   3     1112.36     1357.76     26.53 o 
   5   7   3       46.84       29.95      8.11 o 
   6   7   3       93.24       91.34     12.07 o 
   7   7   3      113.34      132.18     14.09 o 
   8   7   3       25.90       20.52     10.54 o 
   9   7   3       86.04      106.30     18.17 o 
  10   7   3        3.11        9.98     10.49 o 
  11   7   3        9.72       16.34     12.54 o 
  12   7   3        7.19        3.71     16.47 o 
 -11   8   3       38.00       41.69     25.83 o 
 -10   8   3       58.25       51.28     27.83 o 
  -9   8   3       11.76       13.87     11.97 o 
  -8   8   3      209.34      253.27     21.35 o 
  -7   8   3      148.77      132.01     16.66 o 
  -6   8   3      217.61      220.27     17.43 o 
  -5   8   3     1267.26     1052.98     30.82 o 
  -4   8   3      123.20      102.80     12.35 o 
  -3   8   3      385.23      380.58     15.31 o 
  -2   8   3      127.32      130.40      8.89 o 
  -1   8   3     1973.40     2041.52     47.57 o 
   0   8   3     4957.80     4836.83     59.94 o 
   1   8   3     2014.96     2069.86     43.77 o 
   2   8   3      129.30      132.87      9.36 o 
   3   8   3      385.27      397.67     13.86 o 
   4   8   3      121.54      108.77      9.85 o 
   5   8   3     1264.01     1158.56     27.27 o 
   6   8   3      217.29      221.62     20.45 o 
   7   8   3      151.53      130.24     17.13 o 
   8   8   3      209.41      238.98     23.33 o 
   9   8   3       11.62        5.00     10.01 o 
  10   8   3       57.94       73.14     16.98 o 
  11   8   3       38.15       25.56     13.69 o 
 -11   9   3       18.07       22.79     24.60 o 
 -10   9   3       85.27      130.30     36.56 o 
  -9   9   3       16.43       17.00     18.42 o 
  -8   9   3       69.11       70.92     13.55 o 
  -7   9   3      156.26      189.73     18.92 o 
  -6   9   3       62.39       65.33     12.85 o 
  -5   9   3        1.01       -1.73      8.05 o 
  -4   9   3      130.70      117.39     13.30 o 
  -3   9   3      196.21      238.55     13.52 o 
  -2   9   3      882.57      935.19     20.04 o 
  -1   9   3      202.34      318.52     15.75 o 
   0   9   3      227.67      301.03     12.02 o 
   1   9   3      203.76      306.01     18.11 o 
   2   9   3      860.62      936.05     19.85 o 
   3   9   3      196.16      249.32     12.06 o 
   4   9   3      131.49      119.24     10.37 o 
   5   9   3        1.04        4.61      8.12 o 
   6   9   3       62.30       66.84     12.82 o 
   7   9   3      156.02      193.94     21.00 o 
   8   9   3       68.10       96.53     16.82 o 
   9   9   3       16.45       13.06     11.64 o 
  10   9   3       85.30      133.50     21.13 o 
  11   9   3       18.07       24.89     12.82 o 
 -11  10   3        3.70       -4.65     15.58 o 
 -10  10   3        6.07       11.78     20.61 o 
  -9  10   3       45.34       40.84     21.08 o 
  -8  10   3       29.86       39.21     11.47 o 
  -7  10   3      150.45      130.88     16.39 o 
  -6  10   3      323.01      322.43     21.86 o 
  -5  10   3      100.94      146.00     16.13 o 
  -4  10   3       52.67       35.63      9.81 o 
  -3  10   3      115.31      115.71     13.06 o 
  -2  10   3      304.56      271.77     12.74 o 
  -1  10   3      775.12      804.22     19.71 o 
   0  10   3     1032.23      901.45     19.93 o 
   1  10   3      758.88      770.22     15.65 o 
   2  10   3      305.77      248.53     12.09 o 
   3  10   3      114.55      106.84      9.53 o 
   4  10   3       52.82       45.43     11.98 o 
   5  10   3       97.68      121.92     15.70 o 
   6  10   3      321.32      308.00     22.28 o 
   7  10   3      149.99      120.21     17.73 o 
   8  10   3       29.69       33.25     12.05 o 
   9  10   3       45.41       38.48     13.33 o 
  10  10   3        6.12        1.59     11.28 o 
  11  10   3        3.73        0.77     12.30 o 
 -11  11   3        7.37       25.55     24.41 o 
 -10  11   3       19.81       15.96     21.18 o 
  -9  11   3       12.71        5.32     17.76 o 
  -8  11   3       49.47       73.28     15.08 o 
  -7  11   3       69.37       63.40     13.45 o 
  -6  11   3      183.88      193.14     19.30 o 
  -5  11   3       46.57       51.44     11.30 o 
  -4  11   3       78.47      121.64     14.98 o 
  -3  11   3      117.36      104.34     12.94 o 
  -2  11   3      138.78      172.33     11.82 o 
  -1  11   3     1701.30     1565.07     27.85 o 
   0  11   3     1501.97     1428.45     33.09 o 
   1  11   3     1702.04     1596.44     29.29 o 
   2  11   3      134.55      157.05     11.22 o 
   3  11   3      112.78       92.15     13.91 o 
   4  11   3       75.57      101.53     14.44 o 
   5  11   3       47.15       46.86     12.06 o 
   6  11   3      184.54      214.67     22.04 o 
   7  11   3       70.25       64.18     14.41 o 
   8  11   3       50.05       59.13     14.70 o 
   9  11   3       12.46        4.14     10.53 o 
  10  11   3       19.74       22.82     12.58 o 
  11  11   3        7.38       16.04     14.94 o 
 -10  12   3        2.23        5.03     19.66 o 
  -9  12   3        8.71       25.74     20.51 o 
  -8  12   3      100.21       87.76     19.51 o 
  -7  12   3        7.20        7.47      9.09 o 
  -6  12   3      418.52      445.43     24.79 o 
  -5  12   3      978.59     1016.44     40.86 o 
  -4  12   3      317.73      272.79     19.57 o 
  -3  12   3      548.41      543.03     24.39 o 
  -2  12   3      105.52      111.19     12.62 o 
  -1  12   3        8.93        3.25      5.90 o 
   0  12   3        7.27       20.33      6.88 o 
   1  12   3        9.65       -1.52      6.27 o 
   2  12   3      105.96      118.46     15.46 o 
   3  12   3      549.83      556.58     26.16 o 
   4  12   3      321.99      275.68     21.90 o 
   5  12   3      976.10      974.80     36.20 o 
   6  12   3      414.31      403.22     26.51 o 
   7  12   3        7.24       20.37     11.18 o 
   8  12   3      100.65       97.73     17.36 o 
   9  12   3        8.70       12.61     12.18 o 
  10  12   3        2.16        3.16     11.63 o 
 -10  13   3       15.52       30.49     24.50 o 
  -9  13   3       42.89       42.45     26.78 o 
  -8  13   3       19.04       20.39     12.99 o 
  -7  13   3       74.40       80.09     14.53 o 
  -6  13   3       38.95       34.28     10.64 o 
  -5  13   3      385.62      332.72     23.02 o 
  -4  13   3      373.35      377.49     25.04 o 
  -3  13   3      490.35      457.99     24.23 o 
  -2  13   3      170.49      176.57     14.88 o 
  -1  13   3      626.15      576.43     26.77 o 
   0  13   3        0.36       27.47      7.54 o 
   1  13   3      632.35      567.45     26.20 o 
   2  13   3      171.18      167.84     17.75 o 
   3  13   3      484.16      453.44     25.44 o 
   4  13   3      373.78      362.43     23.88 o 
   5  13   3      387.34      348.75     25.12 o 
   6  13   3       39.06       38.22     11.95 o 
   7  13   3       74.43       81.20     16.79 o 
   8  13   3       19.01       32.99     13.55 o 
   9  13   3       42.87       60.71     16.05 o 
  10  13   3       15.52       23.58     13.95 o 
  -9  14   3       13.70      -15.10     17.47 o 
  -8  14   3       10.88        7.13     11.73 o 
  -7  14   3       51.92       49.68     15.75 o 
  -6  14   3      103.63       77.30     14.72 o 
  -5  14   3       72.12       75.61     14.36 o 
  -4  14   3       47.70       53.29     12.37 o 
  -3  14   3      392.89      427.48     25.01 o 
  -2  14   3       61.74       79.40     12.08 o 
  -1  14   3      406.95      388.24     19.89 o 
   0  14   3      388.92      344.73     19.17 o 
   1  14   3      407.96      407.81     23.84 o 
   2  14   3       60.78       57.62     13.17 o 
   3  14   3      393.76      399.55     24.52 o 
   4  14   3       48.88       42.44     12.97 o 
   5  14   3       72.64       63.90     15.18 o 
   6  14   3      101.97       88.95     17.09 o 
   7  14   3       51.92       47.52     14.64 o 
   8  14   3       10.81        4.95     11.26 o 
   9  14   3       13.69       19.47     12.24 o 
  -9  15   3       35.33       55.37     25.64 o 
  -8  15   3       45.32       48.27     16.45 o 
  -7  15   3        5.74        9.48     18.61 o 
  -6  15   3       69.42       86.51     15.87 o 
  -5  15   3       27.56       27.16     11.42 o 
  -4  15   3      180.94      186.88     20.77 o 
  -3  15   3      665.11      764.52     33.13 o 
  -2  15   3      263.71      271.86     19.58 o 
  -1  15   3     1046.22     1028.60     31.36 o 
   0  15   3      303.37      331.90     19.77 o 
   1  15   3     1046.31     1020.47     36.91 o 
   2  15   3      265.71      247.61     22.57 o 
   3  15   3      665.57      720.60     47.76 o 
   4  15   3      179.50      195.52     21.69 o 
   5  15   3       27.04       23.49     12.11 o 
   6  15   3       69.25       61.56     16.05 o 
   7  15   3        5.62       17.89     12.88 o 
   8  15   3       45.67       49.88     16.41 o 
   9  15   3       35.27       56.92     17.99 o 
  -8  16   3        8.85        8.75     12.60 o 
  -7  16   3       89.43       73.70     19.76 o 
  -6  16   3        7.88       15.11     11.94 o 
  -5  16   3      153.37      155.71     19.76 o 
  -4  16   3      229.86      232.44     23.46 o 
  -3  16   3       76.81       85.71     16.01 o 
  -2  16   3      107.45      108.36     14.86 o 
  -1  16   3      925.90      829.25     29.94 o 
   0  16   3      229.69      275.57     20.71 o 
   1  16   3      931.79      899.03     36.52 o 
   2  16   3      108.13      117.30     18.68 o 
   3  16   3       76.82       76.88     16.38 o 
   4  16   3      229.64      260.53     25.26 o 
   5  16   3      152.71      131.88     20.88 o 
   6  16   3        7.88       15.41     12.64 o 
   7  16   3       90.13       78.13     17.94 o 
   8  16   3        8.80       20.40     16.31 o 
  -8  17   3       28.65       22.54     15.52 o 
  -7  17   3       16.21       34.80     15.80 o 
  -6  17   3       27.42       43.19     15.50 o 
  -5  17   3       20.84       13.33     10.69 o 
  -4  17   3       16.27        5.85     10.99 o 
  -3  17   3       37.07       54.54     14.66 o 
  -2  17   3       35.26       41.19     11.56 o 
  -1  17   3      171.32      157.18     17.21 o 
   0  17   3      191.81      160.90     20.95 o 
   1  17   3      170.76      172.93     22.37 o 
   2  17   3       34.38       22.61     12.95 o 
   3  17   3       37.32       53.22     14.74 o 
   4  17   3       16.40        7.38     11.27 o 
   5  17   3       20.87       13.99     12.33 o 
   6  17   3       27.31       16.39     13.37 o 
   7  17   3       16.31       24.68     15.36 o 
   8  17   3       28.71       11.11     14.68 o 
  -7  18   3       51.83       52.34     18.00 o 
  -6  18   3        6.81       -2.68     12.58 o 
  -5  18   3       31.71       14.64     15.81 o 
  -4  18   3       13.33        4.34     11.12 o 
  -3  18   3       57.78       65.57     15.67 o 
  -2  18   3        7.11        7.23     10.56 o 
  -1  18   3       48.86       41.35     12.63 o 
   0  18   3        0.02        2.36     11.75 o 
   1  18   3       49.13       43.22     14.76 o 
   2  18   3        7.09        4.86     12.00 o 
   3  18   3       57.80       61.25     16.28 o 
   4  18   3       13.45        6.65     12.02 o 
   5  18   3       32.00       29.98     13.60 o 
   6  18   3        6.81        1.67     12.56 o 
   7  18   3       51.46       69.51     20.14 o 
  -6  19   3       10.96       16.38     14.97 o 
  -5  19   3       34.18       45.00     19.27 o 
  -4  19   3       22.93       12.43     13.38 o 
  -3  19   3       19.31       17.20     13.31 o 
  -2  19   3       78.99       75.46     16.64 o 
  -1  19   3       28.60       48.57     12.90 o 
   0  19   3       34.38       40.57     15.34 o 
   1  19   3       28.47       50.65     15.34 o 
   2  19   3       78.12      101.66     20.63 o 
   3  19   3       19.47       26.39     14.28 o 
   4  19   3       22.56       20.96     13.55 o 
   5  19   3       34.18       25.73     14.65 o 
   6  19   3       10.96        6.41     13.55 o 
  -5  20   3       11.73        7.46     16.41 o 
  -4  20   3       12.74       19.94     16.24 o 
  -3  20   3       24.62       23.92     14.43 o 
  -2  20   3        4.33        0.21     11.09 o 
  -1  20   3       41.72       59.48     14.03 o 
   0  20   3       52.49       37.72     15.81 o 
   1  20   3       41.66       72.01     18.28 o 
   2  20   3        4.41       -1.87     13.30 o 
   3  20   3       24.48       21.88     16.06 o 
   4  20   3       12.78        6.30     12.71 o 
   5  20   3       11.90       29.47     16.23 o 
  -4  21   3        1.12       11.46     17.71 o 
  -3  21   3       25.12       16.01     14.73 o 
  -2  21   3       11.17       10.72     13.22 o 
  -1  21   3        6.59       16.79     16.74 o 
   0  21   3        0.25        5.49     15.56 o 
   1  21   3        6.56       -2.02     14.21 o 
   2  21   3       11.27        7.25     15.14 o 
   3  21   3       25.40       28.64     18.29 o 
   4  21   3        1.14        1.53     14.12 o 
  -1  22   3        9.75       15.41     22.99 o 
   0  22   3        0.39        3.74     16.82 o 
   1  22   3        9.74        7.22     17.31 o 
   0   0   4     9110.25    10188.68    282.11 o 
   1   0   4     1773.22     1990.15     44.26 o 
   2   0   4     2366.54     2168.64     56.28 o 
   3   0   4     1459.57     1102.89     19.47 o 
   4   0   4      235.06      255.25     14.22 o 
   5   0   4       52.46        6.04      8.46 o 
   6   0   4      812.01      732.86     37.18 o 
   7   0   4      147.07      174.37     22.04 o 
   8   0   4       94.97       96.39     19.23 o 
   9   0   4       27.24       57.00     17.09 o 
  10   0   4       36.00       12.36     13.67 o 
  11   0   4        0.31       -3.05     12.89 o 
  12   0   4       61.98       58.79     34.47 o 
 -12   1   4        3.51       12.06     23.46 o 
 -11   1   4      123.74      118.81     35.99 o 
 -10   1   4       33.72       27.51     14.43 o 
  -9   1   4      188.92      209.44     27.80 o 
  -8   1   4       49.94       91.23     18.52 o 
  -7   1   4      397.26      393.69     21.29 o 
  -6   1   4      287.51      257.43     16.44 o 
  -5   1   4     1622.01     1371.94     41.17 o 
  -4   1   4     2110.56     2332.30     50.35 o 
  -3   1   4    13262.89    14314.19     78.62 o 
  -2   1   4     1730.25     1873.65     29.58 o 
  -1   1   4    72494.76    70870.44    599.40 o 
   0   1   4     8260.27     9480.81    106.37 o 
   1   1   4    72550.88    77852.71   1574.34 o 
   2   1   4     1728.55     1874.22     50.91 o 
   3   1   4    13352.23    14498.89    128.88 o 
   4   1   4     2124.09     2440.59     46.58 o 
   5   1   4     1623.84     1446.32     59.55 o 
   6   1   4      290.83      275.23     30.87 o 
   7   1   4      400.93      404.77     40.55 o 
   8   1   4       49.93      102.64     19.19 o 
   9   1   4      187.23      226.77     27.72 o 
  10   1   4       33.37       38.35     13.65 o 
  11   1   4      123.46      120.18     21.14 o 
  12   1   4        3.57       30.05     18.04 o 
 -12   2   4       26.15       12.82     23.93 o 
 -11   2   4       49.12       59.93     28.59 o 
 -10   2   4       40.23       47.49     24.22 o 
  -9   2   4       28.07       40.65     14.34 o 
  -8   2   4      180.81      180.42     18.69 o 
  -7   2   4      230.72      177.98     13.68 o 
  -6   2   4      365.48      464.26     17.19 o 
  -5   2   4       47.08       50.56      6.91 o 
  -4   2   4      357.92      293.67     31.43 o 
  -3   2   4     1634.40     1641.68     24.03 o 
  -2   2   4       38.26       46.00      3.63 o 
  -1   2   4    21161.83    21897.59    555.28 o 
   0   2   4     1031.54      913.42     15.23 o 
   1   2   4    21165.35    23332.81    575.54 o 
   2   2   4       42.98       35.52     17.71 o 
   3   2   4     1602.94     1355.03    172.15 o 
   4   2   4      355.07      317.78     15.28 o 
   5   2   4       45.12       48.25     18.14 o 
   6   2   4      368.79      512.18     40.27 o 
   7   2   4      233.42      204.28     33.52 o 
   8   2   4      179.18      192.60     34.19 o 
   9   2   4       27.29       39.52     15.92 o 
  10   2   4       40.65       43.79     14.73 o 
  11   2   4       49.41       63.24     17.64 o 
  12   2   4       26.07       32.62     22.60 o 
 -12   3   4        2.54       10.16     21.65 o 
 -11   3   4        7.69        4.37     20.32 o 
 -10   3   4        7.94        7.74     12.22 o 
  -9   3   4        3.45       21.89     12.56 o 
  -8   3   4      248.41      270.64     25.84 o 
  -7   3   4       25.74       42.74     10.23 o 
  -6   3   4       47.39       53.59      9.48 o 
  -5   3   4       99.53      104.20     13.99 o 
  -4   3   4     5105.34     5037.34    208.77 o 
  -3   3   4      386.50      631.61     14.17 o 
  -2   3   4     2590.74     2619.75     37.76 o 
  -1   3   4     3371.86     3795.98     52.15 o 
   0   3   4        3.42        2.88      2.20 o 
   1   3   4     3331.98     3916.30     28.90 o 
   2   3   4     2625.94     2557.61     36.55 o 
   3   3   4      393.87      631.50     15.63 o 
   4   3   4     5088.81     5366.27    160.59 o 
   5   3   4       95.33      135.65     14.18 o 
   6   3   4       46.47       68.65     15.86 o 
   7   3   4       25.59       32.43     13.77 o 
   8   3   4      249.61      279.53     28.64 o 
   9   3   4        3.39       13.10     16.15 o 
  10   3   4        7.83        2.57     12.84 o 
  11   3   4        7.65       10.79     15.10 o 
  12   3   4        2.53       14.87     18.57 o 
 -12   4   4        0.60        8.45     22.32 o 
 -11   4   4       15.02       17.09     18.71 o 
 -10   4   4       55.75       37.66     15.00 o 
  -9   4   4      100.32       94.04     18.43 o 
  -8   4   4       80.73       78.73     26.97 o 
  -7   4   4      167.80      173.96     15.93 o 
  -6   4   4      109.69       87.54     11.58 o 
  -5   4   4      544.11      585.13     25.49 o 
  -4   4   4     3100.88     2638.27    117.06 o 
  -3   4   4     1071.46     1198.81     20.81 o 
  -2   4   4     5656.05     5565.04     82.87 o 
  -1   4   4     3071.51     2953.06     90.11 o 
   0   4   4      274.54      380.90     11.42 o 
   1   4   4     3091.11     3236.97     47.55 o 
   2   4   4     5586.35     5489.54     68.22 o 
   3   4   4     1065.57     1214.87     20.46 o 
   4   4   4     3086.56     2757.56     50.49 o 
   5   4   4      552.84      624.25     31.09 o 
   6   4   4      109.61       81.21     13.38 o 
   7   4   4      166.18      149.51     17.34 o 
   8   4   4       79.29       68.95     14.00 o 
   9   4   4       99.97       84.39     23.51 o 
  10   4   4       56.25       45.70     13.92 o 
  11   4   4       15.19        7.99     16.20 o 
  12   4   4        0.59        3.60     16.06 o 
 -12   5   4        1.31        5.32     21.56 o 
 -11   5   4       31.88       72.08     29.92 o 
 -10   5   4       30.27       61.07     25.93 o 
  -9   5   4       47.83       68.07     16.82 o 
  -8   5   4       80.85       79.14     14.14 o 
  -7   5   4      243.90      249.86     17.79 o 
  -6   5   4      207.37      202.48     15.33 o 
  -5   5   4       67.61       54.46     20.29 o 
  -4   5   4     2206.46     2146.07    177.38 o 
  -3   5   4      799.61      886.92     21.83 o 
  -2   5   4      507.87      488.66     12.87 o 
  -1   5   4      240.31      170.91     12.75 o 
   0   5   4       73.89      108.03      5.79 o 
   1   5   4      227.85      176.42      6.60 o 
   2   5   4      498.63      490.82     10.54 o 
   3   5   4      794.77      909.58     28.82 o 
   4   5   4     2231.08     2343.79     35.34 o 
   5   5   4       68.83       66.83     10.99 o 
   6   5   4      206.38      208.16     17.68 o 
   7   5   4      243.45      268.34     19.84 o 
   8   5   4       79.83       75.11     14.94 o 
   9   5   4       47.67       48.55     11.23 o 
  10   5   4       30.07       43.34     14.55 o 
  11   5   4       32.03       50.18     14.63 o 
  12   5   4        1.31        9.17     18.13 o 
 -12   6   4        2.22        8.45     17.76 o 
 -11   6   4        7.29        8.83     18.23 o 
 -10   6   4        0.37        4.46     16.72 o 
  -9   6   4      105.75      100.09     19.94 o 
  -8   6   4      283.59      278.11     21.37 o 
  -7   6   4      378.20      337.39     28.62 o 
  -6   6   4      465.25      445.13     21.08 o 
  -5   6   4      191.19      155.63     31.79 o 
  -4   6   4       71.98       54.41     13.11 o 
  -3   6   4      268.77      302.10     17.33 o 
  -2   6   4      270.15      337.57     23.13 o 
  -1   6   4     3257.86     3394.87     60.04 o 
   0   6   4     6159.81     5490.61     65.59 o 
   1   6   4     3286.14     3549.54     54.21 o 
   2   6   4      261.53      355.66      8.98 o 
   3   6   4      268.86      347.94     10.49 o 
   4   6   4       70.41       68.55      8.94 o 
   5   6   4      190.32      177.99     13.66 o 
   6   6   4      466.00      437.39     20.11 o 
   7   6   4      377.54      320.79     18.45 o 
   8   6   4      283.14      277.27     19.99 o 
   9   6   4      106.59      112.79     18.53 o 
  10   6   4        0.40       -3.53      9.82 o 
  11   6   4        7.36       -0.67     11.08 o 
  12   6   4        2.24       -0.07     17.14 o 
 -12   7   4       31.65       52.52     28.21 o 
 -11   7   4        2.84       24.98     23.27 o 
 -10   7   4      152.25      142.17     36.66 o 
  -9   7   4        2.98      -12.63     13.20 o 
  -8   7   4       46.50       39.50     12.90 o 
  -7   7   4       56.24       64.64     12.33 o 
  -6   7   4      224.27      221.94     17.28 o 
  -5   7   4     1448.58     1209.96    106.86 o 
  -4   7   4      303.05      252.11     15.93 o 
  -3   7   4      471.18      420.58     18.70 o 
  -2   7   4      582.54      681.46     18.17 o 
  -1   7   4     1759.80     1585.43     22.26 o 
   0   7   4     4329.73     4692.74     69.26 o 
   1   7   4     1785.42     1601.47     28.14 o 
   2   7   4      588.09      727.30     17.48 o 
   3   7   4      465.90      422.74     14.69 o 
   4   7   4      305.64      302.67     14.29 o 
   5   7   4     1447.35     1412.51     30.60 o 
   6   7   4      222.60      204.23     15.72 o 
   7   7   4       55.09       70.62     11.79 o 
   8   7   4       47.17       41.91     12.62 o 
   9   7   4        3.04        1.88      9.86 o 
  10   7   4      151.93      162.20     22.68 o 
  11   7   4        2.87       22.15     13.52 o 
  12   7   4       31.52       49.47     22.32 o 
 -11   8   4       14.47       12.73     19.37 o 
 -10   8   4       27.81       32.96     23.36 o 
  -9   8   4       15.22       -6.46     15.67 o 
  -8   8   4      141.40      127.74     16.92 o 
  -7   8   4      236.71      307.10     20.64 o 
  -6   8   4       87.34       99.37     12.95 o 
  -5   8   4      158.03      182.89     15.51 o 
  -4   8   4       53.15       64.12      9.06 o 
  -3   8   4      379.42      435.09     25.86 o 
  -2   8   4     1660.94     1940.38     40.49 o 
  -1   8   4     5486.32     6889.86     50.74 o 
   0   8   4     1332.30     1320.37     33.89 o 
   1   8   4     5497.79     6761.01     81.40 o 
   2   8   4     1666.03     1985.44     29.13 o 
   3   8   4      376.73      463.55     16.18 o 
   4   8   4       55.32       72.94      9.19 o 
   5   8   4      159.43      176.66     13.76 o 
   6   8   4       89.51       79.22     10.83 o 
   7   8   4      234.86      276.71     22.96 o 
   8   8   4      142.20      150.02     20.46 o 
   9   8   4       15.59        3.08     10.62 o 
  10   8   4       27.88       23.84     12.84 o 
  11   8   4       14.49        6.21     11.97 o 
 -11   9   4        7.63       16.24     23.27 o 
 -10   9   4        1.39       10.83     19.94 o 
  -9   9   4      101.13      123.18     34.19 o 
  -8   9   4      166.80      172.82     18.75 o 
  -7   9   4      379.59      342.86     32.57 o 
  -6   9   4      212.86      186.83     17.44 o 
  -5   9   4       85.02       97.74     13.02 o 
  -4   9   4      192.31      202.01     15.83 o 
  -3   9   4      299.39      214.80     12.85 o 
  -2   9   4      250.50      269.84     12.02 o 
  -1   9   4     1581.68     1768.11     26.70 o 
   0   9   4      534.76      578.37     14.57 o 
   1   9   4     1587.57     1751.86     44.23 o 
   2   9   4      253.10      287.57     12.55 o 
   3   9   4      302.46      227.08     12.26 o 
   4   9   4      192.95      209.65     13.54 o 
   5   9   4       86.29      106.86     15.53 o 
   6   9   4      217.57      172.10     19.49 o 
   7   9   4      377.54      325.39     23.88 o 
   8   9   4      166.16      171.10     22.05 o 
   9   9   4      102.04      111.48     23.69 o 
  10   9   4        1.32        0.51     10.32 o 
  11   9   4        7.66       16.28     13.05 o 
 -11  10   4       12.03       17.85     21.84 o 
 -10  10   4        1.19        3.23     17.85 o 
  -9  10   4      100.16      127.83     34.47 o 
  -8  10   4        2.62        1.36     10.29 o 
  -7  10   4      113.95      141.28     16.78 o 
  -6  10   4       33.31       56.65     12.62 o 
  -5  10   4      205.92      229.04     18.21 o 
  -4  10   4      141.89      173.72     15.39 o 
  -3  10   4      213.37      199.07     13.46 o 
  -2  10   4      307.11      292.93     12.98 o 
  -1  10   4      208.96      272.92     12.25 o 
   0  10   4      502.00      470.78     20.28 o 
   1  10   4      212.30      249.02     10.09 o 
   2  10   4      302.49      284.71     13.26 o 
   3  10   4      219.62      207.26     13.31 o 
   4  10   4      139.53      165.88     17.82 o 
   5  10   4      204.35      227.89     20.42 o 
   6  10   4       33.81       51.37     12.78 o 
   7  10   4      114.61      129.72     18.34 o 
   8  10   4        2.59        1.70      9.93 o 
   9  10   4       99.52      115.65     19.15 o 
  10  10   4        1.17        7.57     11.46 o 
  11  10   4       12.08       14.81     13.15 o 
 -11  11   4        0.18        7.79     19.94 o 
 -10  11   4        0.06       10.64     18.99 o 
  -9  11   4        8.75        7.60     16.43 o 
  -8  11   4       20.09       41.83     13.92 o 
  -7  11   4       26.66       28.24     10.65 o 
  -6  11   4       34.87       45.83     11.48 o 
  -5  11   4       29.52       29.43      9.49 o 
  -4  11   4        6.67       11.42      8.24 o 
  -3  11   4      621.38      558.28     20.39 o 
  -2  11   4      432.04      371.65     15.11 o 
  -1  11   4     1022.50     1043.46     23.23 o 
   0  11   4      624.64      567.87     17.38 o 
   1  11   4     1018.89     1044.57     31.34 o 
   2  11   4      434.41      366.24     15.45 o 
   3  11   4      622.55      523.79     30.28 o 
   4  11   4        6.11       15.09      8.25 o 
   5  11   4       29.73       18.88      9.72 o 
   6  11   4       35.63       59.80     13.97 o 
   7  11   4       27.11       26.64     11.62 o 
   8  11   4       20.34       33.42     13.48 o 
   9  11   4        8.66        2.08     11.36 o 
  10  11   4        0.07        2.84     11.40 o 
  11  11   4        0.18        1.50     12.48 o 
 -10  12   4        1.83        4.46     17.76 o 
  -9  12   4       14.92       34.76     22.89 o 
  -8  12   4        1.04        4.83     10.58 o 
  -7  12   4      167.77      172.79     23.54 o 
  -6  12   4       50.04       43.00     12.08 o 
  -5  12   4       66.62       76.15     13.94 o 
  -4  12   4      144.20      152.61     19.63 o 
  -3  12   4      142.46      174.77     16.76 o 
  -2  12   4      179.31      172.15     12.39 o 
  -1  12   4      362.48      400.81     18.09 o 
   0  12   4      537.97      486.64     17.06 o 
   1  12   4      368.15      383.87     16.89 o 
   2  12   4      175.46      164.08     22.42 o 
   3  12   4      142.33      159.33     17.30 o 
   4  12   4      141.31      143.70     17.55 o 
   5  12   4       65.06       63.97     13.24 o 
   6  12   4       49.93       30.49     11.79 o 
   7  12   4      169.01      155.88     21.49 o 
   8  12   4        1.09        3.55     10.30 o 
   9  12   4       14.98       23.06     12.95 o 
  10  12   4        1.81        7.92     11.74 o 
 -10  13   4       61.07       53.75     27.73 o 
  -9  13   4       10.01       14.53     18.42 o 
  -8  13   4       70.51       62.65     16.79 o 
  -7  13   4       72.40       57.74     16.77 o 
  -6  13   4      233.96      216.09     20.85 o 
  -5  13   4      509.77      458.71     25.75 o 
  -4  13   4      532.05      528.77     31.91 o 
  -3  13   4      104.98      123.11     16.05 o 
  -2  13   4      318.27      267.29     16.96 o 
  -1  13   4      786.18      782.93     22.12 o 
   0  13   4      977.85      990.86     26.99 o 
   1  13   4      795.75      802.58     30.16 o 
   2  13   4      314.96      261.44     20.37 o 
   3  13   4      104.59       97.79     15.10 o 
   4  13   4      533.53      509.54     27.70 o 
   5  13   4      511.95      490.31     28.32 o 
   6  13   4      233.96      190.67     22.26 o 
   7  13   4       71.85       62.50     15.31 o 
   8  13   4       70.00       61.53     16.03 o 
   9  13   4       10.03        6.61     13.58 o 
  10  13   4       61.16       51.08     17.29 o 
  -9  14   4       12.06      -12.44     14.63 o 
  -8  14   4       98.13      107.16     23.65 o 
  -7  14   4      101.17       93.19     19.58 o 
  -6  14   4       49.52       58.31     16.25 o 
  -5  14   4       50.82       48.87     12.14 o 
  -4  14   4      724.20      684.73     30.12 o 
  -3  14   4      187.14      202.81     19.48 o 
  -2  14   4      916.67      919.24     28.80 o 
  -1  14   4      898.62      962.40     29.26 o 
   0  14   4      154.43      143.94     16.85 o 
   1  14   4      891.69      969.20     43.31 o 
   2  14   4      917.95      926.48     34.89 o 
   3  14   4      187.67      190.29     20.69 o 
   4  14   4      721.07      653.73     31.81 o 
   5  14   4       51.78       58.93     14.15 o 
   6  14   4       49.53       56.50     14.92 o 
   7  14   4      100.49       96.62     17.64 o 
   8  14   4       98.48      116.96     19.96 o 
   9  14   4       12.07       21.49     14.30 o 
  -9  15   4        9.20       28.49     21.56 o 
  -8  15   4       35.44       55.88     17.38 o 
  -7  15   4        6.66       15.61     12.41 o 
  -6  15   4       25.32       26.34     13.71 o 
  -5  15   4        4.99       10.08      9.53 o 
  -4  15   4      424.26      471.75     27.20 o 
  -3  15   4       46.63       47.01     13.13 o 
  -2  15   4        0.33        3.44      8.04 o 
  -1  15   4      108.85      143.56     15.26 o 
   0  15   4       22.98       16.57     11.40 o 
   1  15   4      106.72      116.17     17.08 o 
   2  15   4        0.34        7.62      9.79 o 
   3  15   4       47.39       31.94     12.59 o 
   4  15   4      422.37      483.56     30.21 o 
   5  15   4        5.14       10.36     11.48 o 
   6  15   4       25.54       34.40     13.69 o 
   7  15   4        6.85        9.46     11.78 o 
   8  15   4       35.18       48.65     16.53 o 
   9  15   4        9.12       19.71     14.93 o 
  -8  16   4       20.11       38.41     15.09 o 
  -7  16   4       19.01       31.03     14.55 o 
  -6  16   4      218.08      210.48     28.51 o 
  -5  16   4       75.50       68.81     24.74 o 
  -4  16   4      167.09      175.09     20.76 o 
  -3  16   4      102.98      108.06     16.99 o 
  -2  16   4       72.19       79.01     13.11 o 
  -1  16   4      379.61      422.08     22.23 o 
   0  16   4       44.83       44.73     13.72 o 
   1  16   4      377.58      383.00     25.70 o 
   2  16   4       73.25       88.68     17.35 o 
   3  16   4      104.31      101.68     17.91 o 
   4  16   4      167.34      168.95     22.30 o 
   5  16   4       75.09       83.84     18.66 o 
   6  16   4      219.17      228.18     26.64 o 
   7  16   4       19.02       35.75     15.67 o 
   8  16   4       20.13       29.00     15.26 o 
  -8  17   4        0.20       24.31     14.37 o 
  -7  17   4        4.41        6.83     11.29 o 
  -6  17   4       14.15        8.24     11.45 o 
  -5  17   4       24.08       35.68     15.35 o 
  -4  17   4       35.34       47.83     13.66 o 
  -3  17   4      157.79      137.72     19.38 o 
  -2  17   4      113.89       83.78     13.81 o 
  -1  17   4      148.72      149.78     17.89 o 
   0  17   4      102.10      114.26     19.32 o 
   1  17   4      147.98      144.37     20.12 o 
   2  17   4      113.40       98.68     18.09 o 
   3  17   4      159.34      143.33     20.82 o 
   4  17   4       34.74       41.80     13.33 o 
   5  17   4       23.99       36.52     14.98 o 
   6  17   4       14.04       27.27     14.63 o 
   7  17   4        4.46        3.05     13.88 o 
   8  17   4        0.20       11.58     14.81 o 
  -7  18   4       28.91       53.79     18.23 o 
  -6  18   4        3.16       17.42     14.93 o 
  -5  18   4        1.53        3.58     11.00 o 
  -4  18   4       26.20       31.61     17.07 o 
  -3  18   4       19.49       -0.46     10.92 o 
  -2  18   4        7.00        5.32      9.70 o 
  -1  18   4      354.55      351.46     24.23 o 
   0  18   4       66.64       71.68     17.05 o 
   1  18   4      354.49      368.37     30.26 o 
   2  18   4        6.91       11.59     12.88 o 
   3  18   4       19.40       10.34     12.49 o 
   4  18   4       26.30       28.01     14.13 o 
   5  18   4        1.48        2.51     10.78 o 
   6  18   4        3.19        5.69     12.74 o 
   7  18   4       28.95       36.93     17.41 o 
  -6  19   4        2.97       13.73     14.00 o 
  -5  19   4        9.74       16.62     11.79 o 
  -4  19   4        6.13        0.13     13.98 o 
  -3  19   4       26.53       37.42     14.35 o 
  -2  19   4       55.35       55.04     16.10 o 
  -1  19   4        1.68       -2.28     11.27 o 
   0  19   4       35.94       19.17     14.04 o 
   1  19   4        1.70        1.25     11.75 o 
   2  19   4       55.13       51.49     17.33 o 
   3  19   4       26.29       50.92     16.65 o 
   4  19   4        6.23       -5.57     10.94 o 
   5  19   4        9.68       24.39     15.44 o 
   6  19   4        2.98        1.20     12.60 o 
  -5  20   4       12.85        6.50     15.74 o 
  -4  20   4       12.90       21.45     16.86 o 
  -3  20   4       20.82       25.06     15.99 o 
  -2  20   4        6.21        0.74     11.94 o 
  -1  20   4       33.46       16.41     14.27 o 
   0  20   4       43.59       63.10     18.09 o 
   1  20   4       33.74       30.82     15.69 o 
   2  20   4        6.11        8.68     15.42 o 
   3  20   4       21.04       33.74     21.46 o 
   4  20   4       12.89       11.17     14.31 o 
   5  20   4       12.81        6.02     14.46 o 
  -4  21   4        2.21      -11.85     15.64 o 
  -3  21   4       17.47       16.35     17.27 o 
  -2  21   4       54.77       41.05     18.22 o 
  -1  21   4       27.01       16.27     17.08 o 
   0  21   4       27.38        7.39     15.22 o 
   1  21   4       27.23       29.22     16.53 o 
   2  21   4       55.09       43.13     19.17 o 
   3  21   4       17.58       12.06     18.13 o 
   4  21   4        2.21       17.43     16.14 o 
  -1  22   4       37.80       44.08     20.40 o 
   0  22   4        0.03        0.81     16.89 o 
   1  22   4       37.58       20.61     18.97 o 
   1   0   5    43790.83    44083.46   1355.73 o 
   2   0   5     3945.82     3227.52    127.65 o 
   3   0   5    10495.35    10508.57    339.48 o 
   4   0   5      660.42      662.43     14.81 o 
   5   0   5     1861.32     1578.06     34.99 o 
   6   0   5      126.52      104.34     16.57 o 
   7   0   5       64.77       71.67     16.44 o 
   8   0   5        1.17        1.53     11.70 o 
   9   0   5        0.00       -2.56     10.11 o 
  10   0   5      132.35      146.03     24.72 o 
  11   0   5        4.57       -0.71     14.20 o 
  12   0   5       88.39       86.52     40.65 o 
 -11   1   5        5.20       13.96     18.14 o 
 -10   1   5       28.58        5.33     12.79 o 
  -9   1   5      104.34       64.28     17.40 o 
  -8   1   5       37.05       29.27     14.23 o 
  -7   1   5      353.13      332.99     18.97 o 
  -6   1   5      170.00      176.26     11.91 o 
  -5   1   5     1525.59     1391.59     45.24 o 
  -4   1   5     5057.05     4582.60     68.99 o 
  -3   1   5     2291.24     2014.70     34.26 o 
  -2   1   5      697.83      689.89     13.98 o 
  -1   1   5     2231.09     2389.68     47.17 o 
   0   1   5     1459.79     1681.72     39.85 o 
   1   1   5     2175.32     2436.92    138.75 o 
   2   1   5      693.92      703.23     28.57 o 
   3   1   5     2287.36     2002.45     39.77 o 
   4   1   5     5057.20     4640.69    159.72 o 
   5   1   5     1512.16     1384.99     40.40 o 
   6   1   5      168.03      177.00     21.23 o 
   7   1   5      346.64      329.63     26.16 o 
   8   1   5       37.44       40.21     18.71 o 
   9   1   5      104.62      101.60     20.74 o 
  10   1   5       28.57       22.17     14.57 o 
  11   1   5        5.06       22.09     17.13 o 
  12   1   5        8.66       19.61     19.97 o 
 -11   2   5       19.04       -3.99     17.76 o 
 -10   2   5       52.70       53.56     24.03 o 
  -9   2   5       97.54       88.08     19.28 o 
  -8   2   5      470.84      439.69     24.10 o 
  -7   2   5      738.94      669.14     21.60 o 
  -6   2   5      423.67      353.21     14.90 o 
  -5   2   5      517.48      412.73     15.32 o 
  -4   2   5     2741.93     2721.42     31.37 o 
  -3   2   5      299.97      275.47      8.41 o 
  -2   2   5     3636.28     3729.35     50.80 o 
  -1   2   5      216.74      141.73      5.45 o 
   0   2   5     1111.39      892.78     22.15 o 
   1   2   5      216.93      150.52      8.69 o 
   2   2   5     3581.51     3379.62    228.49 o 
   3   2   5      298.85      282.96     12.75 o 
   4   2   5     2710.71     2723.33     87.59 o 
   5   2   5      522.76      377.32     18.63 o 
   6   2   5      421.29      406.67     38.18 o 
   7   2   5      736.21      676.86     49.10 o 
   8   2   5      476.04      453.30     44.16 o 
   9   2   5       97.06       85.45     16.74 o 
  10   2   5       52.16       53.94     15.66 o 
  11   2   5       19.09       40.42     22.84 o 
  12   2   5       10.76       21.64     12.99 o 
 -12   3   5       11.17        3.80     22.22 o 
 -11   3   5       22.77        8.26     18.23 o 
 -10   3   5       76.73       72.27     27.83 o 
  -9   3   5      206.20      228.32     25.49 o 
  -8   3   5       65.82       78.15     17.19 o 
  -7   3   5      399.62      446.52     20.68 o 
  -6   3   5       14.74        7.07      5.75 o 
  -5   3   5     1871.39     2092.91     49.44 o 
  -4   3   5     1341.98     1163.90     19.37 o 
  -3   3   5      358.72      431.48     11.97 o 
  -2   3   5     2158.87     1974.85     21.11 o 
  -1   3   5     7517.74     6868.96    164.23 o 
   0   3   5     9529.84     9706.56     73.71 o 
   1   3   5     7518.52     7221.03     52.93 o 
   2   3   5     2135.39     1941.31     23.80 o 
   3   3   5      364.66      390.70     35.05 o 
   4   3   5     1324.66     1215.00     35.38 o 
   5   3   5     1874.33     2047.43     39.05 o 
   6   3   5       14.03       11.78      9.11 o 
   7   3   5      400.50      458.35     24.86 o 
   8   3   5       66.28       56.17     13.78 o 
   9   3   5      205.40      234.52     24.39 o 
  10   3   5       77.04       46.05     14.36 o 
  11   3   5       22.64       36.47     13.81 o 
  12   3   5       11.06        8.03     18.40 o 
 -12   4   5        7.64       17.57     24.03 o 
 -11   4   5        2.51        7.79     18.23 o 
 -10   4   5        2.30        4.84     15.96 o 
  -9   4   5      110.10      108.00     19.90 o 
  -8   4   5       71.31       77.24     16.19 o 
  -7   4   5      123.07      121.71     13.87 o 
  -6   4   5      371.95      377.97     22.48 o 
  -5   4   5      133.44      167.27     11.35 o 
  -4   4   5      186.33      175.53     10.63 o 
  -3   4   5     2834.24     2295.98     50.12 o 
  -2   4   5      325.62      291.10     11.75 o 
  -1   4   5     2823.28     3137.59     51.04 o 
   0   4   5       99.72       66.27     10.60 o 
   1   4   5     2794.97     3200.05     32.65 o 
   2   4   5      325.17      293.64      9.69 o 
   3   4   5     2863.16     2380.30     40.05 o 
   4   4   5      189.96      190.63     11.47 o 
   5   4   5      130.87      175.06     15.81 o 
   6   4   5      371.40      346.17     21.15 o 
   7   4   5      125.26      119.96     16.13 o 
   8   4   5       71.02       70.35     14.81 o 
   9   4   5      108.81      103.10     18.30 o 
  10   4   5        2.28       -5.17      9.37 o 
  11   4   5        2.50        2.26     14.90 o 
  12   4   5        7.59        7.08     18.25 o 
 -12   5   5        2.43        7.22     19.18 o 
 -11   5   5        8.66       33.71     22.13 o 
 -10   5   5        7.08       10.92     16.81 o 
  -9   5   5       52.03       59.36     23.36 o 
  -8   5   5       69.30       72.81     16.74 o 
  -7   5   5       66.82       76.38     12.43 o 
  -6   5   5      553.45      564.47     27.88 o 
  -5   5   5      568.45      592.35     18.64 o 
  -4   5   5     1639.06     1590.98     26.89 o 
  -3   5   5     1220.74     1145.79     20.83 o 
  -2   5   5     5086.56     5562.52    208.01 o 
  -1   5   5      716.52      763.51     16.19 o 
   0   5   5      175.34      262.33     23.45 o 
   1   5   5      711.27      770.83     13.34 o 
   2   5   5     5046.72     5877.86     53.88 o 
   3   5   5     1229.31     1165.41     19.14 o 
   4   5   5     1620.97     1603.53     31.03 o 
   5   5   5      567.35      609.66     24.50 o 
   6   5   5      557.07      585.84     27.57 o 
   7   5   5       66.49       87.73     14.14 o 
   8   5   5       68.51       62.21     13.59 o 
   9   5   5       51.84       57.42     13.59 o 
  10   5   5        7.11       13.64     15.31 o 
  11   5   5        8.61       16.59     13.26 o 
  12   5   5        2.48        5.70     16.38 o 
 -12   6   5       11.89       13.30     22.32 o 
 -11   6   5       48.95       50.24     23.84 o 
 -10   6   5       95.92       59.26     24.50 o 
  -9   6   5      107.23      136.28     32.48 o 
  -8   6   5       85.49       77.44     17.41 o 
  -7   6   5       23.03       30.59      9.67 o 
  -6   6   5       40.96       23.34     11.00 o 
  -5   6   5      295.35      269.67     13.94 o 
  -4   6   5     1700.22     2033.39     31.87 o 
  -3   6   5     1640.35     2136.26     36.44 o 
  -2   6   5      554.61      744.01     31.35 o 
  -1   6   5      380.43      354.87      9.69 o 
   0   6   5     1929.24     1916.65     24.03 o 
   1   6   5      370.47      381.99     11.95 o 
   2   6   5      543.89      811.02     14.23 o 
   3   6   5     1659.51     2179.90     39.61 o 
   4   6   5     1713.08     2151.80     56.45 o 
   5   6   5      292.11      289.94     16.13 o 
   6   6   5       41.12       32.22      8.98 o 
   7   6   5       22.90       24.10      8.76 o 
   8   6   5       86.27       67.63     13.21 o 
   9   6   5      106.04      166.55     22.08 o 
  10   6   5       96.24       92.87     18.49 o 
  11   6   5       49.15       58.42     17.17 o 
  12   6   5       11.91        8.46     19.42 o 
 -12   7   5       17.66        1.23     20.32 o 
 -11   7   5        4.69       10.16     17.47 o 
 -10   7   5        5.94       14.25     19.37 o 
  -9   7   5       25.94       42.64     20.99 o 
  -8   7   5      314.86      347.20     29.82 o 
  -7   7   5        5.39       22.36      9.89 o 
  -6   7   5        8.81        4.99      7.18 o 
  -5   7   5       71.13       63.56      9.77 o 
  -4   7   5      748.63      693.68     20.09 o 
  -3   7   5      413.05      451.65     15.65 o 
  -2   7   5      131.70      109.84      9.20 o 
  -1   7   5     5543.46     5152.33     47.40 o 
   0   7   5     2215.63     1999.81     42.52 o 
   1   7   5     5556.35     5261.54     73.27 o 
   2   7   5      136.02      109.76      6.79 o 
   3   7   5      409.65      443.96     11.97 o 
   4   7   5      744.74      729.03     21.18 o 
   5   7   5       69.89       63.81      9.86 o 
   6   7   5        8.16       15.95      7.83 o 
   7   7   5        5.06       17.21      8.36 o 
   8   7   5      315.25      358.95     26.49 o 
   9   7   5       25.76       44.35     13.68 o 
  10   7   5        5.87        5.45     11.50 o 
  11   7   5        4.66       13.89     12.34 o 
  12   7   5       17.67       17.76     18.47 o 
 -11   8   5       12.49        1.52     18.14 o 
 -10   8   5       15.65       -5.22     17.38 o 
  -9   8   5       59.36       39.98     24.41 o 
  -8   8   5       49.72       75.79     26.31 o 
  -7   8   5      234.37      220.52     19.29 o 
  -6   8   5       40.22       19.90      8.29 o 
  -5   8   5      252.60      191.56     33.31 o 
  -4   8   5      481.47      379.37     23.60 o 
  -3   8   5      683.06      555.02     38.14 o 
  -2   8   5      749.79      678.49     19.23 o 
  -1   8   5     3172.11     3555.97     44.03 o 
   0   8   5       81.43      119.84      8.14 o 
   1   8   5     3158.42     3524.23     39.78 o 
   2   8   5      738.15      730.03     13.38 o 
   3   8   5      683.68      660.29     19.00 o 
   4   8   5      474.84      418.42     16.88 o 
   5   8   5      253.23      242.46     15.51 o 
   6   8   5       40.87       30.46      8.72 o 
   7   8   5      233.53      242.16     23.47 o 
   8   8   5       48.90       62.60     15.49 o 
   9   8   5       59.74       45.01     14.24 o 
  10   8   5       15.39       14.01     12.08 o 
  11   8   5       12.47       23.28     13.56 o 
 -11   9   5        3.18        0.09     17.38 o 
 -10   9   5       31.93       21.75     19.56 o 
  -9   9   5      146.72      114.73     32.58 o 
  -8   9   5      182.84      211.69     41.31 o 
  -7   9   5      775.04      803.55     31.93 o 
  -6   9   5      288.95      267.38     41.22 o 
  -5   9   5      123.38      109.11     39.20 o 
  -4   9   5      601.28      533.63     23.82 o 
  -3   9   5      340.39      343.16     15.70 o 
  -2   9   5       57.88       81.32      7.98 o 
  -1   9   5      813.36      954.95     20.09 o 
   0   9   5     2826.12     3605.43     88.00 o 
   1   9   5      795.40      916.26     17.60 o 
   2   9   5       59.41       82.32      8.95 o 
   3   9   5      339.84      315.79     14.48 o 
   4   9   5      598.20      537.07     19.27 o 
   5   9   5      118.33      146.43     17.14 o 
   6   9   5      289.35      311.91     22.64 o 
   7   9   5      771.22      894.79     38.50 o 
   8   9   5      183.06      180.57     22.70 o 
   9   9   5      146.48      140.89     21.93 o 
  10   9   5       31.80       31.31     13.75 o 
  11   9   5        3.21        5.83     12.31 o 
 -11  10   5        2.85        1.71     18.14 o 
 -10  10   5        6.75       10.07     17.19 o 
  -9  10   5       22.73        9.59     17.85 o 
  -8  10   5       36.94       30.73     12.59 o 
  -7  10   5      213.58      226.10     24.95 o 
  -6  10   5      128.77      143.84     16.90 o 
  -5  10   5       57.88       66.60     12.04 o 
  -4  10   5      116.13      110.64     11.74 o 
  -3  10   5      317.11      373.72     15.00 o 
  -2  10   5      790.09      597.06     18.17 o 
  -1  10   5      257.89      192.97     11.09 o 
   0  10   5      308.99      317.74     12.33 o 
   1  10   5      259.97      202.53      9.91 o 
   2  10   5      785.76      584.23     18.27 o 
   3  10   5      321.70      359.20     15.88 o 
   4  10   5      115.57      137.51     17.27 o 
   5  10   5       57.19       86.28     14.27 o 
   6  10   5      129.40      138.25     18.25 o 
   7  10   5      213.69      245.48     24.12 o 
   8  10   5       36.92       26.85     13.12 o 
   9  10   5       22.88       37.92     13.64 o 
  10  10   5        6.63        5.55     11.90 o 
  11  10   5        2.85       15.58     13.62 o 
 -10  11   5        3.58       26.88     21.75 o 
  -9  11   5       27.73       27.35     22.41 o 
  -8  11   5       12.62       23.13     11.88 o 
  -7  11   5      309.63      342.77     27.40 o 
  -6  11   5      148.43      121.75     15.71 o 
  -5  11   5       81.95       91.22     14.24 o 
  -4  11   5       11.00       13.35      7.20 o 
  -3  11   5      131.40      151.20     11.83 o 
  -2  11   5       63.41       50.10      8.00 o 
  -1  11   5       11.32       16.88      6.13 o 
   0  11   5      537.59      505.31     15.79 o 
   1  11   5       12.74       15.35      6.82 o 
   2  11   5       65.25       57.70      9.12 o 
   3  11   5      130.25      132.88     16.24 o 
   4  11   5       10.71       13.08      8.10 o 
   5  11   5       84.04       73.48     14.46 o 
   6  11   5      149.33      126.58     17.70 o 
   7  11   5      309.84      332.74     26.73 o 
   8  11   5       12.61       19.54     12.00 o 
   9  11   5       27.87       24.24     13.79 o 
  10  11   5        3.58        6.39     12.09 o 
 -10  12   5        3.52       -1.61     16.53 o 
  -9  12   5       18.02        6.46     18.52 o 
  -8  12   5       94.19      108.98     20.22 o 
  -7  12   5       36.34       49.55     15.14 o 
  -6  12   5        8.65        8.60     10.64 o 
  -5  12   5       52.87       41.76     11.50 o 
  -4  12   5      417.47      419.13     22.40 o 
  -3  12   5      239.74      248.75     14.47 o 
  -2  12   5      276.93      263.32     14.80 o 
  -1  12   5      219.29      194.42     12.85 o 
   0  12   5       15.71       25.26      7.92 o 
   1  12   5      215.52      211.02     14.16 o 
   2  12   5      273.89      282.22     22.24 o 
   3  12   5      237.98      245.41     20.75 o 
   4  12   5      418.59      404.27     24.10 o 
   5  12   5       52.12       50.73     13.14 o 
   6  12   5        8.88        4.32      9.73 o 
   7  12   5       35.76       39.33     13.83 o 
   8  12   5       94.06       88.90     18.59 o 
   9  12   5       18.34       16.51     12.52 o 
  10  12   5        3.57        6.02     11.52 o 
 -10  13   5       16.45       21.18     21.56 o 
  -9  13   5       30.01       29.92     22.22 o 
  -8  13   5       66.27       82.23     18.66 o 
  -7  13   5       36.74       51.09     16.10 o 
  -6  13   5       15.76       36.06     14.03 o 
  -5  13   5       21.47       29.36     10.72 o 
  -4  13   5      180.57      182.16     19.01 o 
  -3  13   5       30.58       34.43      9.18 o 
  -2  13   5      192.19      223.24     14.08 o 
  -1  13   5      759.75      764.99     34.35 o 
   0  13   5      899.48      908.15     26.23 o 
   1  13   5      760.69      774.69     30.37 o 
   2  13   5      189.70      241.78     20.94 o 
   3  13   5       31.27       20.62     10.41 o 
   4  13   5      177.60      152.74     19.06 o 
   5  13   5       21.44       32.17     11.92 o 
   6  13   5       16.58       26.31     11.91 o 
   7  13   5       36.65       50.13     14.45 o 
   8  13   5       66.11       84.43     18.26 o 
   9  13   5       30.00       24.52     15.27 o 
  10  13   5       16.36       13.87     15.32 o 
  -9  14   5       28.10       27.07     20.51 o 
  -8  14   5        1.82       14.39     12.11 o 
  -7  14   5      214.48      221.81     29.15 o 
  -6  14   5       59.40       73.45     17.28 o 
  -5  14   5       52.43       62.64     13.29 o 
  -4  14   5      185.44      177.03     23.53 o 
  -3  14   5       25.34       40.72     11.34 o 
  -2  14   5      181.04      189.87     14.44 o 
  -1  14   5      418.62      388.48     17.52 o 
   0  14   5       93.41      127.06     16.69 o 
   1  14   5      420.02      367.06     23.03 o 
   2  14   5      181.23      202.80     20.69 o 
   3  14   5       23.92       30.94     12.28 o 
   4  14   5      186.31      153.20     19.98 o 
   5  14   5       52.94       50.46     14.36 o 
   6  14   5       59.68       86.64     17.11 o 
   7  14   5      214.51      213.18     25.03 o 
   8  14   5        1.82        7.73     12.36 o 
   9  14   5       28.17       21.43     15.46 o 
  -9  15   5        0.67       -0.38     16.53 o 
  -8  15   5       26.45       34.48     15.47 o 
  -7  15   5       13.54       20.06     12.56 o 
  -6  15   5      123.66      107.64     21.00 o 
  -5  15   5       54.58       50.45     16.10 o 
  -4  15   5      452.74      445.62     25.60 o 
  -3  15   5      248.80      257.43     22.30 o 
  -2  15   5      403.20      376.72     20.48 o 
  -1  15   5      397.64      362.95     20.40 o 
   0  15   5       14.40       33.68     12.43 o 
   1  15   5      394.91      381.52     24.03 o 
   2  15   5      405.87      377.06     25.04 o 
   3  15   5      249.67      241.34     23.48 o 
   4  15   5      452.85      475.85     29.40 o 
   5  15   5       55.01       78.28     18.81 o 
   6  15   5      124.84      145.35     21.30 o 
   7  15   5       13.39        2.62     11.79 o 
   8  15   5       26.29       22.68     13.88 o 
   9  15   5        0.68        5.98     13.68 o 
  -8  16   5       17.44       18.43     14.60 o 
  -7  16   5        3.14       -5.79      9.80 o 
  -6  16   5       32.32       35.54     15.14 o 
  -5  16   5        3.87       29.63     13.18 o 
  -4  16   5       59.31       69.27     15.12 o 
  -3  16   5      272.94      303.34     24.60 o 
  -2  16   5       58.77       40.42     10.97 o 
  -1  16   5      266.21      255.44     19.72 o 
   0  16   5       73.32       77.47     16.23 o 
   1  16   5      265.34      264.20     23.87 o 
   2  16   5       58.36       40.67     13.94 o 
   3  16   5      274.35      312.29     26.87 o 
   4  16   5       59.22       57.25     15.45 o 
   5  16   5        3.90       21.35     12.69 o 
   6  16   5       32.31       45.10     15.42 o 
   7  16   5        3.11        5.50     12.33 o 
   8  16   5       17.26       34.19     15.26 o 
  -8  17   5        6.95        3.72     13.31 o 
  -7  17   5        4.23       -3.46     16.38 o 
  -6  17   5       15.02       24.68     14.13 o 
  -5  17   5       94.91       84.49     19.39 o 
  -4  17   5      125.52      109.77     21.42 o 
  -3  17   5       44.86       24.17     12.31 o 
  -2  17   5      232.24      195.96     18.82 o 
  -1  17   5      107.69      124.15     18.74 o 
   0  17   5      757.69      755.46     35.19 o 
   1  17   5      106.05      126.54     19.70 o 
   2  17   5      232.99      202.00     23.91 o 
   3  17   5       44.68       19.75     12.83 o 
   4  17   5      125.36       85.51     17.45 o 
   5  17   5       93.90      104.70     19.84 o 
   6  17   5       14.95       17.54     13.58 o 
   7  17   5        4.16        8.47     14.05 o 
   8  17   5        6.97       23.56     16.88 o 
  -7  18   5       25.33       30.72     15.11 o 
  -6  18   5       27.00       19.63     13.20 o 
  -5  18   5        6.76       12.82     12.19 o 
  -4  18   5        4.41       16.06     11.72 o 
  -3  18   5       28.69       29.03     13.26 o 
  -2  18   5       56.29       73.10     14.04 o 
  -1  18   5        7.31       19.37     12.79 o 
   0  18   5       40.86       43.30     14.54 o 
   1  18   5        7.42        4.13     13.00 o 
   2  18   5       57.32       78.67     17.83 o 
   3  18   5       28.85       48.69     15.89 o 
   4  18   5        4.38       10.75     11.82 o 
   5  18   5        6.74       13.51     12.11 o 
   6  18   5       27.00       13.70     14.52 o 
   7  18   5       25.38       26.03     17.27 o 
  -6  19   5        9.60        0.11     12.40 o 
  -5  19   5        2.34        9.45     11.19 o 
  -4  19   5       21.15       26.19     15.31 o 
  -3  19   5       10.88       24.14     15.05 o 
  -2  19   5       25.53       24.07     11.68 o 
  -1  19   5       12.35        0.22     15.37 o 
   0  19   5        3.78        9.42     12.12 o 
   1  19   5       12.53       10.62     12.92 o 
   2  19   5       25.70       17.13     13.34 o 
   3  19   5       10.87       13.19     13.82 o 
   4  19   5       21.29       27.30     14.00 o 
   5  19   5        2.37       12.43     13.97 o 
   6  19   5        9.71        5.10     14.66 o 
  -5  20   5       22.92       26.58     15.31 o 
  -4  20   5        3.22       -0.96     13.21 o 
  -3  20   5       31.89       11.52     15.08 o 
  -2  20   5        4.49       -1.60     17.89 o 
  -1  20   5        8.77        5.08     13.68 o 
   0  20   5       11.58        3.07     13.39 o 
   1  20   5        8.71        0.98     13.93 o 
   2  20   5        4.49        9.28     15.33 o 
   3  20   5       32.09       31.27     16.56 o 
   4  20   5        3.26       12.64     13.77 o 
   5  20   5       22.82       25.96     15.68 o 
  -3  21   5       11.30       13.81     15.81 o 
  -2  21   5        3.61       23.27     27.73 o 
  -1  21   5       18.69       11.85     16.55 o 
   0  21   5       16.53        2.88     15.09 o 
   1  21   5       18.61       16.41     15.76 o 
   2  21   5        3.53        3.12     16.13 o 
   3  21   5       11.31       18.37     17.90 o 
   0  22   5        3.30        3.40     18.16 o 
   0   0   6      788.55      595.75     46.87 o 
   1   0   6      625.53      836.70     15.65 o 
   2   0   6     7243.00     6985.84    186.02 o 
   3   0   6    20314.62    22728.73    493.03 o 
   4   0   6     2824.46     2721.23     73.55 o 
   5   0   6     2328.82     2244.13     27.62 o 
   6   0   6      333.35      269.52     20.02 o 
   7   0   6      182.37      170.94     21.22 o 
   8   0   6      300.64      321.30     28.34 o 
   9   0   6        6.74       -5.71     11.37 o 
  10   0   6        3.03       -4.81     11.00 o 
  11   0   6       14.11       12.92     21.56 o 
  12   0   6       12.42       26.31     30.96 o 
 -10   1   6      193.13      234.64     30.03 o 
  -9   1   6      470.37      460.16     32.93 o 
  -8   1   6      484.34      466.00     54.85 o 
  -7   1   6      135.63      137.93     19.22 o 
  -6   1   6       76.80       81.11      9.43 o 
  -5   1   6      129.07       97.07      8.72 o 
  -4   1   6     2200.11     2326.09     56.50 o 
  -3   1   6      592.87      504.72     10.38 o 
  -2   1   6     1434.65     1573.09     38.49 o 
  -1   1   6     2033.94     1724.77     30.36 o 
   0   1   6      246.91      228.43      7.66 o 
   1   1   6     2001.70     1779.04     36.92 o 
   2   1   6     1449.67     1659.80     19.32 o 
   3   1   6      620.25      524.03     17.52 o 
   4   1   6     2211.80     2418.12     33.37 o 
   5   1   6      130.67       91.68      9.89 o 
   6   1   6       77.04       85.13     10.82 o 
   7   1   6      133.72      152.20     20.10 o 
   8   1   6      483.27      457.53     33.37 o 
   9   1   6      474.04      437.68     33.20 o 
  10   1   6      193.27      249.40     45.59 o 
  11   1   6       49.18       26.36     13.58 o 
  12   1   6       37.19       41.81     16.21 o 
 -11   2   6       25.16       36.66     23.46 o 
 -10   2   6       35.20       54.13     23.65 o 
  -9   2   6      185.48      198.78     26.10 o 
  -8   2   6      127.67      106.22     20.02 o 
  -7   2   6       95.99      106.80     13.70 o 
  -6   2   6      111.82      112.88      9.03 o 
  -5   2   6      237.78      191.90      9.87 o 
  -4   2   6     1667.93     1500.25     25.53 o 
  -3   2   6     1045.97     1334.73     24.40 o 
  -2   2   6     1716.72     1388.93     35.81 o 
  -1   2   6     2049.90     1874.95     42.70 o 
   0   2   6     5190.60     5093.01    117.44 o 
   1   2   6     2020.02     1901.68     38.98 o 
   2   2   6     1698.23     1377.30     23.38 o 
   3   2   6     1040.91     1313.98     47.09 o 
   4   2   6     1666.36     1481.80     31.38 o 
   5   2   6      244.50      218.82     15.25 o 
   6   2   6      108.12      111.08     17.63 o 
   7   2   6       95.65      109.55     18.72 o 
   8   2   6      128.16      112.30     16.21 o 
   9   2   6      186.26      177.46     21.07 o 
  10   2   6       35.07       48.77     14.66 o 
  11   2   6       25.00       26.39     12.95 o 
  12   2   6       20.97       32.57     14.72 o 
 -11   3   6       16.70       17.38     20.89 o 
 -10   3   6       86.97       92.60     29.63 o 
  -9   3   6      100.03      107.15     20.52 o 
  -8   3   6       39.36       46.45     15.51 o 
  -7   3   6       48.44       36.84     18.29 o 
  -6   3   6      124.82      141.50     10.33 o 
  -5   3   6     1073.79     1208.97     21.41 o 
  -4   3   6     1108.95     1065.79     18.15 o 
  -3   3   6     1845.75     1632.30     46.34 o 
  -2   3   6      859.97      838.14     24.69 o 
  -1   3   6     1443.78     1174.22     26.39 o 
   0   3   6      278.48      291.93     10.67 o 
   1   3   6     1425.94     1113.38     64.04 o 
   2   3   6      839.97      821.61     20.36 o 
   3   3   6     1851.27     1603.37     36.72 o 
   4   3   6     1130.45     1052.39     33.47 o 
   5   3   6     1070.29     1238.82     31.31 o 
   6   3   6      126.16      156.95     19.27 o 
   7   3   6       49.30       70.76     13.28 o 
   8   3   6       38.49       28.37     10.97 o 
   9   3   6      100.24      106.88     15.85 o 
  10   3   6       87.07       83.89     16.81 o 
  11   3   6       16.64        7.23     11.78 o 
  12   3   6       18.86       26.48     20.58 o 
 -11   4   6       10.62       10.16     17.38 o 
 -10   4   6       30.19       30.49     19.85 o 
  -9   4   6      197.27      191.37     37.80 o 
  -8   4   6      161.29      138.85     19.94 o 
  -7   4   6       78.64       57.82     30.20 o 
  -6   4   6      376.52      379.21     15.77 o 
  -5   4   6      785.89      868.50     21.19 o 
  -4   4   6      388.51      459.96     14.34 o 
  -3   4   6       62.78      101.91      9.47 o 
  -2   4   6     1654.11     1418.65     27.08 o 
  -1   4   6     3010.88     2585.89     34.24 o 
   0   4   6     1067.96     1349.16     23.41 o 
   1   4   6     2980.33     2402.54    101.31 o 
   2   4   6     1663.60     1466.77     21.96 o 
   3   4   6       63.10      113.45      8.88 o 
   4   4   6      392.91      480.95     16.49 o 
   5   4   6      771.38      768.83     72.94 o 
   6   4   6      375.31      397.50     22.73 o 
   7   4   6       79.69       99.98     15.46 o 
   8   4   6      160.54      162.86     20.03 o 
   9   4   6      197.48      201.58     23.08 o 
  10   4   6       29.96       33.42     13.07 o 
  11   4   6       10.45       10.06     16.31 o 
  12   4   6        8.03        6.02     19.21 o 
 -12   5   6        0.38       -2.18     20.99 o 
 -11   5   6        3.75        1.99     17.00 o 
 -10   5   6       13.02       40.46     21.08 o 
  -9   5   6        5.49       16.34     17.66 o 
  -8   5   6       93.93       52.97     15.23 o 
  -7   5   6       82.15       90.68     12.73 o 
  -6   5   6       34.97       19.15      7.51 o 
  -5   5   6      395.72      328.50     14.60 o 
  -4   5   6      805.14      834.04     19.46 o 
  -3   5   6      702.95      721.55     16.85 o 
  -2   5   6       63.03       47.01      4.52 o 
  -1   5   6      311.66      353.90      9.76 o 
   0   5   6     9940.55    10290.88    144.20 o 
   1   5   6      306.78      364.77     10.19 o 
   2   5   6       70.55      110.88     32.62 o 
   3   5   6      704.17      718.40     17.10 o 
   4   5   6      809.58      857.11     24.69 o 
   5   5   6      392.67      314.61     16.39 o 
   6   5   6       34.46       23.20     10.36 o 
   7   5   6       81.39       90.59     15.14 o 
   8   5   6       96.53       90.59     15.80 o 
   9   5   6        5.47        9.70     10.25 o 
  10   5   6       12.78       19.30     16.43 o 
  11   5   6        3.74       10.51     11.89 o 
  12   5   6        0.39      -12.21     16.39 o 
 -12   6   6        0.71      -10.83     18.33 o 
 -11   6   6       32.29       48.34     26.97 o 
 -10   6   6       14.99       22.89     22.41 o 
  -9   6   6       13.82        9.78     15.67 o 
  -8   6   6       39.65       46.54     19.85 o 
  -7   6   6       51.74       32.82      9.99 o 
  -6   6   6      109.87      103.30     11.19 o 
  -5   6   6       68.51       76.55      9.35 o 
  -4   6   6      348.05      317.26     13.85 o 
  -3   6   6      335.43      437.72     14.01 o 
  -2   6   6      947.21      965.90     18.33 o 
  -1   6   6      579.94      461.51     12.05 o 
   0   6   6     1543.82     1630.71     82.82 o 
   1   6   6      576.92      457.57     11.74 o 
   2   6   6      939.41     1034.82     18.62 o 
   3   6   6      332.46      433.83     13.00 o 
   4   6   6      344.53      319.33     12.83 o 
   5   6   6       67.50       69.16     10.44 o 
   6   6   6      109.79       97.14     12.47 o 
   7   6   6       53.05       42.56     11.78 o 
   8   6   6       39.58       45.30     11.49 o 
   9   6   6       13.67       10.13     11.54 o 
  10   6   6       14.84       14.06     12.19 o 
  11   6   6       32.42       23.88     13.70 o 
  12   6   6        0.69       -2.03     14.40 o 
 -11   7   6       27.79       25.55     21.27 o 
 -10   7   6       99.31       86.99     29.44 o 
  -9   7   6      163.19      171.14     36.47 o 
  -8   7   6      111.80      117.48     30.77 o 
  -7   7   6      618.43      607.94     28.35 o 
  -6   7   6      201.78      202.20     16.37 o 
  -5   7   6      132.36      117.90     11.22 o 
  -4   7   6       81.80       88.43      9.66 o 
  -3   7   6      480.55      450.18     24.89 o 
  -2   7   6      447.21      495.16     13.10 o 
  -1   7   6      493.73      479.41     21.58 o 
   0   7   6      428.72      331.78     11.17 o 
   1   7   6      500.44      516.48     12.94 o 
   2   7   6      457.18      537.85     13.18 o 
   3   7   6      466.22      484.87     13.36 o 
   4   7   6       80.16       99.92      8.72 o 
   5   7   6      133.90      134.99     13.35 o 
   6   7   6      201.75      201.98     15.97 o 
   7   7   6      620.10      646.75     25.72 o 
   8   7   6      112.50       78.31     15.90 o 
   9   7   6      161.73      175.24     22.93 o 
  10   7   6       98.97      100.64     20.11 o 
  11   7   6       27.87       28.09     14.65 o 
 -11   8   6        4.97        4.37     17.47 o 
 -10   8   6       52.32       91.84     31.06 o 
  -9   8   6       39.72       31.53     18.14 o 
  -8   8   6      143.81      142.08     32.96 o 
  -7   8   6      211.35      270.85     25.53 o 
  -6   8   6      133.00      122.03     14.45 o 
  -5   8   6      311.72      295.74     16.15 o 
  -4   8   6     1754.64     1542.78     29.91 o 
  -3   8   6      478.72      449.48     15.90 o 
  -2   8   6     1176.78     1242.90     21.66 o 
  -1   8   6      425.13      460.86     18.31 o 
   0   8   6     4071.08     4673.22     64.72 o 
   1   8   6      419.75      486.91     12.74 o 
   2   8   6     1179.25     1310.38     26.83 o 
   3   8   6      477.40      461.69     12.66 o 
   4   8   6     1747.07     1586.58     35.96 o 
   5   8   6      312.25      312.33     17.40 o 
   6   8   6      135.39      133.99     14.02 o 
   7   8   6      211.07      266.29     24.46 o 
   8   8   6      143.39      163.24     22.15 o 
   9   8   6       39.69       37.55     13.91 o 
  10   8   6       52.13       66.91     17.33 o 
  11   8   6        4.96        3.04     13.14 o 
 -11   9   6        2.44       16.90     19.66 o 
 -10   9   6       22.50       17.57     18.61 o 
  -9   9   6       12.45        5.13     18.33 o 
  -8   9   6       26.26       20.61     18.04 o 
  -7   9   6       33.03       42.14     14.38 o 
  -6   9   6      119.14      125.90     14.94 o 
  -5   9   6       84.25       55.63      9.50 o 
  -4   9   6       62.43       78.12     10.32 o 
  -3   9   6      949.17      837.61     22.22 o 
  -2   9   6      276.00      290.12     14.29 o 
  -1   9   6      667.12      594.81     16.29 o 
   0   9   6        1.17       -1.65      4.29 o 
   1   9   6      656.44      626.30     16.84 o 
   2   9   6      274.19      298.63     10.43 o 
   3   9   6      958.71      886.98     23.59 o 
   4   9   6       61.92       89.17     10.83 o 
   5   9   6       85.88       66.96     10.03 o 
   6   9   6      118.98      117.16     17.46 o 
   7   9   6       33.15       52.98     14.22 o 
   8   9   6       26.16       21.46     12.60 o 
   9   9   6       12.88        6.69     11.47 o 
  10   9   6       22.50       25.62     13.26 o 
  11   9   6        2.45        5.29     11.81 o 
 -11  10   6        0.30        3.61     18.80 o 
 -10  10   6       13.63       22.79     19.47 o 
  -9  10   6       90.58      114.44     30.58 o 
  -8  10   6      297.64      267.82     44.16 o 
  -7  10   6      249.15      257.73     24.92 o 
  -6  10   6      217.76      180.16     22.36 o 
  -5  10   6       36.12       53.93     10.15 o 
  -4  10   6       14.55       17.48      7.47 o 
  -3  10   6      616.52      538.21     20.31 o 
  -2  10   6      229.75      221.75     20.18 o 
  -1  10   6       71.77       78.54      7.51 o 
   0  10   6      673.92      623.07     16.56 o 
   1  10   6       69.79       69.82      7.27 o 
   2  10   6      231.85      255.67     13.78 o 
   3  10   6      617.75      575.09     20.52 o 
   4  10   6       13.76       10.99      8.98 o 
   5  10   6       36.31       35.95     10.78 o 
   6  10   6      216.96      161.25     19.56 o 
   7  10   6      249.00      249.72     24.61 o 
   8  10   6      298.31      312.32     29.14 o 
   9  10   6       90.39       86.06     18.51 o 
  10  10   6       13.67        8.95     12.41 o 
  11  10   6        0.31       -0.68     15.08 o 
 -10  11   6       22.95       30.77     20.99 o 
  -9  11   6       17.64       19.85     18.71 o 
  -8  11   6       65.15       79.49     25.64 o 
  -7  11   6       25.50       29.49     13.30 o 
  -6  11   6      109.27      129.25     20.31 o 
  -5  11   6      181.88      173.80     47.95 o 
  -4  11   6        8.87       11.83      6.96 o 
  -3  11   6       27.58       17.13      6.27 o 
  -2  11   6      344.62      328.64     14.30 o 
  -1  11   6       61.99       51.73      7.30 o 
   0  11   6       17.09        1.89      5.34 o 
   1  11   6       63.86       44.91      8.45 o 
   2  11   6      340.70      330.22     15.73 o 
   3  11   6       28.94       28.38     10.12 o 
   4  11   6        8.75       16.95      8.88 o 
   5  11   6      182.29      206.34     21.24 o 
   6  11   6      109.03      101.00     16.93 o 
   7  11   6       25.22       30.05     12.43 o 
   8  11   6       65.92       69.72     16.79 o 
   9  11   6       17.77       16.02     13.23 o 
  10  11   6       22.79       33.04     15.20 o 
 -10  12   6       22.27       25.74     22.51 o 
  -9  12   6       69.64       79.21     28.97 o 
  -8  12   6       30.38       18.61     17.85 o 
  -7  12   6      624.80      646.20     37.67 o 
  -6  12   6      131.58      142.11     22.25 o 
  -5  12   6      352.59      333.75     26.14 o 
  -4  12   6      215.09      183.48     16.05 o 
  -3  12   6      258.22      266.06     14.68 o 
  -2  12   6      165.41      177.13     13.38 o 
  -1  12   6      264.54      259.60     12.44 o 
   0  12   6       25.37       32.30      8.72 o 
   1  12   6      261.17      241.84     14.56 o 
   2  12   6      164.51      160.95     17.70 o 
   3  12   6      258.13      258.99     21.29 o 
   4  12   6      214.72      194.87     19.98 o 
   5  12   6      357.18      374.49     29.45 o 
   6  12   6      131.45      128.34     19.37 o 
   7  12   6      621.61      600.72     33.94 o 
   8  12   6       30.43       43.52     14.99 o 
   9  12   6       69.42       65.16     17.85 o 
  10  12   6       22.19       38.17     15.54 o 
 -10  13   6        4.17      -11.11     15.39 o 
  -9  13   6       38.75       25.45     21.08 o 
  -8  13   6       35.90       17.00     18.90 o 
  -7  13   6      185.08      180.34     25.30 o 
  -6  13   6      112.99       94.10     17.72 o 
  -5  13   6       24.15       38.15     13.52 o 
  -4  13   6      512.93      572.73     27.30 o 
  -3  13   6       75.12       72.83     10.41 o 
  -2  13   6      216.60      203.29     13.96 o 
  -1  13   6       49.21       57.77      9.90 o 
   0  13   6        1.15        2.39      7.30 o 
   1  13   6       48.76       46.34     13.30 o 
   2  13   6      213.26      205.87     19.94 o 
   3  13   6       74.77       73.13     14.29 o 
   4  13   6      510.83      525.51     28.12 o 
   5  13   6       24.47       36.54     12.81 o 
   6  13   6      112.68      118.87     19.44 o 
   7  13   6      184.61      159.50     21.62 o 
   8  13   6       36.37       41.80     15.10 o 
   9  13   6       38.80       28.66     14.71 o 
  10  13   6        4.12        4.89     13.70 o 
  -9  14   6       13.09        4.27     18.90 o 
  -8  14   6       86.77      102.38     30.49 o 
  -7  14   6       14.57       14.58     11.51 o 
  -6  14   6       62.04       51.36     15.44 o 
  -5  14   6       18.14        2.84     11.21 o 
  -4  14   6       13.58       -4.33      7.91 o 
  -3  14   6       21.38       21.94      7.79 o 
  -2  14   6      183.66      217.56     15.13 o 
  -1  14   6      274.15      341.25     27.39 o 
   0  14   6       45.56       14.14     10.53 o 
   1  14   6      278.83      333.73     22.18 o 
   2  14   6      183.82      226.89     21.87 o 
   3  14   6       21.65       17.01     11.48 o 
   4  14   6       13.78       13.88     11.01 o 
   5  14   6       18.17        5.70      9.78 o 
   6  14   6       61.82       63.39     15.85 o 
   7  14   6       14.54       20.16     13.20 o 
   8  14   6       86.89       62.39     17.62 o 
   9  14   6       13.08        8.56     14.29 o 
  -9  15   6       16.78        1.42     19.09 o 
  -8  15   6        5.86       13.87     17.57 o 
  -7  15   6        9.80       16.18     12.21 o 
  -6  15   6       15.16       13.47     12.80 o 
  -5  15   6       83.33       61.94     17.06 o 
  -4  15   6      286.62      303.56     30.83 o 
  -3  15   6       18.57       11.19      8.57 o 
  -2  15   6      144.52      173.33     14.67 o 
  -1  15   6      149.83      144.31     17.69 o 
   0  15   6      975.70     1070.97     37.78 o 
   1  15   6      149.94      131.84     18.05 o 
   2  15   6      145.65      145.99     19.47 o 
   3  15   6       19.03       11.44     11.15 o 
   4  15   6      285.62      311.06     28.09 o 
   5  15   6       83.26       71.95     16.56 o 
   6  15   6       15.01        8.34     10.92 o 
   7  15   6        9.87       11.39     12.20 o 
   8  15   6        5.77        6.22     13.43 o 
   9  15   6       16.70       26.30     16.48 o 
  -8  16   6       18.68       -9.40     15.29 o 
  -7  16   6        2.67        0.92     11.36 o 
  -6  16   6       15.07        7.53     13.20 o 
  -5  16   6       46.83       73.71     18.21 o 
  -4  16   6       65.06       74.56     17.60 o 
  -3  16   6      436.57      364.64     24.16 o 
  -2  16   6       24.43       27.93      9.84 o 
  -1  16   6        4.32        3.28     10.19 o 
   0  16   6        0.00        4.04     10.96 o 
   1  16   6        4.54       13.91     11.24 o 
   2  16   6       24.25       30.32     13.04 o 
   3  16   6      436.23      351.60     27.36 o 
   4  16   6       64.70       58.82     16.40 o 
   5  16   6       46.15       84.35     18.37 o 
   6  16   6       15.10       10.17     12.17 o 
   7  16   6        2.70        5.44     12.07 o 
   8  16   6       18.68        5.57     16.67 o 
  -7  17   6        3.52       15.29     12.90 o 
  -6  17   6       21.34       28.88     13.06 o 
  -5  17   6       13.73       14.06     12.91 o 
  -4  17   6        5.34        9.65     14.44 o 
  -3  17   6       52.84       72.39     18.19 o 
  -2  17   6       18.08       12.65      9.32 o 
  -1  17   6       65.61       74.90     15.91 o 
   0  17   6       15.48       14.61     12.60 o 
   1  17   6       64.87       67.10     16.02 o 
   2  17   6       17.83       17.56     12.94 o 
   3  17   6       53.22       61.77     16.26 o 
   4  17   6        5.30        6.36     12.40 o 
   5  17   6       13.80       11.32     12.89 o 
   6  17   6       21.27       22.30     14.47 o 
   7  17   6        3.49       14.98     14.29 o 
  -7  18   6        0.29        7.31     12.58 o 
  -6  18   6        2.84        5.41     11.28 o 
  -5  18   6        4.25       15.55     12.54 o 
  -4  18   6       18.77       27.86     13.94 o 
  -3  18   6       60.88       67.02     18.47 o 
  -2  18   6      103.69      102.05     18.49 o 
  -1  18   6       63.69       56.06     16.32 o 
   0  18   6      270.01      287.39     26.30 o 
   1  18   6       63.92       60.18     16.32 o 
   2  18   6      104.27       65.72     17.31 o 
   3  18   6       60.98       62.92     17.09 o 
   4  18   6       18.95       13.82     14.38 o 
   5  18   6        4.27       -0.83     11.46 o 
   6  18   6        2.95      -10.60     11.99 o 
   7  18   6        0.29       -2.41     15.27 o 
  -6  19   6        0.26       10.05     12.62 o 
  -5  19   6       16.72        9.00     12.69 o 
  -4  19   6        2.91        4.42     10.73 o 
  -3  19   6        6.46       22.83     14.60 o 
  -2  19   6        4.82       19.65     16.36 o 
  -1  19   6        8.66        7.33     13.38 o 
   0  19   6       22.92       33.75     14.48 o 
   1  19   6        8.84        6.30     12.96 o 
   2  19   6        4.85        5.15     12.47 o 
   3  19   6        6.63       12.62     13.82 o 
   4  19   6        2.87       16.08     16.15 o 
   5  19   6       16.87       27.71     15.06 o 
   6  19   6        0.26       -2.71     14.34 o 
  -5  20   6        0.46        4.81     12.40 o 
  -4  20   6        9.53        4.71     11.52 o 
  -3  20   6        6.92        2.41     15.00 o 
  -2  20   6       19.07        7.35     16.84 o 
  -1  20   6       48.96       43.25     16.79 o 
   0  20   6        1.86        6.95     13.71 o 
   1  20   6       48.59       49.89     17.62 o 
   2  20   6       18.92       11.24     15.44 o 
   3  20   6        7.00       -2.96     14.40 o 
   4  20   6        9.75        4.33     15.18 o 
   5  20   6        0.48       17.03     15.83 o 
  -3  21   6       15.40       35.14     35.23 o 
  -2  21   6       40.37       37.13     31.91 o 
  -1  21   6       25.64        2.45     18.17 o 
   0  21   6        0.52      -11.03     13.44 o 
   1  21   6       25.71       15.49     16.05 o 
   2  21   6       40.08       48.57     20.24 o 
   3  21   6       15.31        7.45     17.71 o 
   1   0   7      707.02      806.34     21.05 o 
   2   0   7     8702.79     7438.41    207.57 o 
   3   0   7      292.92      253.58     12.54 o 
   4   0   7     4141.88     3284.30    106.13 o 
   5   0   7      462.79      431.06     11.67 o 
   6   0   7       13.12       16.17      7.26 o 
   7   0   7      520.88      533.76     26.23 o 
   8   0   7      239.73      233.61     26.33 o 
   9   0   7       36.16       24.75     15.06 o 
  10   0   7        0.37       -4.33     12.45 o 
  11   0   7        0.10        5.72     14.44 o 
  12   0   7       11.66       29.84     15.51 o 
 -12   1   7       22.87       18.90     21.37 o 
 -11   1   7       89.28      125.36     37.51 o 
 -10   1   7       43.16       22.60     21.46 o 
  -9   1   7      112.24      141.09     23.84 o 
  -8   1   7      109.53      119.59     20.52 o 
  -7   1   7        2.63        0.68      9.23 o 
  -6   1   7       59.43       41.55     10.32 o 
  -5   1   7      129.65      124.28      9.52 o 
  -4   1   7     2635.46     2670.51     99.56 o 
  -3   1   7     1740.17     1683.61     25.77 o 
  -2   1   7      266.20      348.67      7.92 o 
  -1   1   7     2240.84     2392.36     71.94 o 
   0   1   7     3749.55     3591.10     66.74 o 
   1   1   7     2243.79     2375.53     59.21 o 
   2   1   7      274.30      338.20     17.32 o 
   3   1   7     1742.50     1672.32     83.80 o 
   4   1   7     2654.41     2502.89     89.60 o 
   5   1   7      124.69      114.30     10.63 o 
   6   1   7       58.95       40.94      9.14 o 
   7   1   7        2.62        1.14      7.88 o 
   8   1   7      109.79      124.14     17.38 o 
   9   1   7      112.39      128.70     19.01 o 
  10   1   7       43.38       33.89     21.23 o 
  11   1   7       89.29      124.64     21.54 o 
  12   1   7       22.81       25.18     14.49 o 
 -10   2   7       19.38       28.49     17.57 o 
  -9   2   7       14.10       13.16     11.98 o 
  -8   2   7      479.03      491.35     32.75 o 
  -7   2   7      365.71      374.45     27.10 o 
  -6   2   7      781.95      733.13     21.18 o 
  -5   2   7     2211.88     2388.43     72.54 o 
  -4   2   7     1982.96     1615.01     49.28 o 
  -3   2   7     9760.55    10185.27    253.05 o 
  -2   2   7      720.45      933.25     16.06 o 
  -1   2   7     3852.82     3515.63     56.99 o 
   0   2   7      163.55      196.84     35.07 o 
   1   2   7     3808.51     3482.15     61.88 o 
   2   2   7      729.56      937.48     20.42 o 
   3   2   7     9769.50    10203.17    167.37 o 
   4   2   7     1998.64     1672.43     40.07 o 
   5   2   7     2219.07     2385.30     79.55 o 
   6   2   7      782.71      740.31     28.66 o 
   7   2   7      365.00      373.53     29.52 o 
   8   2   7      476.55      451.17     25.26 o 
   9   2   7       14.23       17.87     12.86 o 
  10   2   7       19.12       17.08     12.31 o 
  11   2   7        4.42        4.64     11.33 o 
  12   2   7        4.40        9.25     12.48 o 
 -10   3   7       17.11       12.92     17.47 o 
  -9   3   7       50.53       63.35     23.17 o 
  -8   3   7       42.08        9.94     11.71 o 
  -7   3   7      187.53      200.98     16.83 o 
  -6   3   7      115.63       95.34      8.89 o 
  -5   3   7      600.33      633.48     16.77 o 
  -4   3   7      556.16      446.59     11.63 o 
  -3   3   7     4530.70     5041.95     87.92 o 
  -2   3   7      480.37      455.47     10.87 o 
  -1   3   7     1851.28     1540.98     21.21 o 
   0   3   7      503.71      555.57     16.18 o 
   1   3   7     1869.64     1600.66     24.69 o 
   2   3   7      490.82      429.90     18.90 o 
   3   3   7     4488.00     4545.52    370.97 o 
   4   3   7      551.70      433.47     18.26 o 
   5   3   7      604.58      638.36     37.24 o 
   6   3   7      115.80       87.23     13.27 o 
   7   3   7      187.89      228.42     25.54 o 
   8   3   7       41.71       26.51     10.14 o 
   9   3   7       49.64       59.11     14.75 o 
  10   3   7       16.91       34.14     13.80 o 
  11   3   7       18.79       28.40     13.40 o 
  12   3   7       31.91       45.29     23.78 o 
 -11   4   7       21.92       27.73     21.46 o 
 -10   4   7      101.02      113.97     30.49 o 
  -9   4   7       64.16       64.49     24.12 o 
  -8   4   7      295.53      228.22     34.95 o 
  -7   4   7       49.89       74.61     15.38 o 
  -6   4   7       22.60       42.36      8.09 o 
  -5   4   7      393.40      416.83     19.47 o 
  -4   4   7     2557.20     2685.39     56.16 o 
  -3   4   7      562.44      471.85     11.70 o 
  -2   4   7     2001.41     2238.36     47.99 o 
  -1   4   7      880.09      649.74     23.88 o 
   0   4   7      110.12       58.97      5.29 o 
   1   4   7      877.19      597.80     80.87 o 
   2   4   7     2019.84     2126.65    139.60 o 
   3   4   7      574.21      492.69     17.97 o 
   4   4   7     2564.80     2596.34    171.76 o 
   5   4   7      394.58      432.58     22.34 o 
   6   4   7       23.08       39.35      9.72 o 
   7   4   7       49.95       91.54     15.49 o 
   8   4   7      295.29      248.29     23.29 o 
   9   4   7       63.96       64.21     18.96 o 
  10   4   7      100.86      104.58     18.90 o 
  11   4   7       21.92       11.98     18.20 o 
  12   4   7        3.04        6.10     19.17 o 
 -11   5   7        8.53       16.62     18.90 o 
 -10   5   7       77.38       88.42     29.82 o 
  -9   5   7      457.29      444.85     48.06 o 
  -8   5   7      230.37      249.30     37.32 o 
  -7   5   7       75.10       97.38     16.95 o 
  -6   5   7      413.14      343.78     15.59 o 
  -5   5   7      328.66      325.45     18.35 o 
  -4   5   7     1152.84     1136.42     34.09 o 
  -3   5   7      628.49      614.74     13.03 o 
  -2   5   7       99.43      136.38      7.13 o 
  -1   5   7      574.28      548.52     13.05 o 
   0   5   7       50.67       48.99      5.33 o 
   1   5   7      579.70      553.69     13.03 o 
   2   5   7       96.04      131.89      8.12 o 
   3   5   7      610.97      608.64     16.75 o 
   4   5   7     1161.82     1143.65     24.62 o 
   5   5   7      330.04      354.30     16.37 o 
   6   5   7      411.98      342.35     21.20 o 
   7   5   7       73.98      105.04     15.83 o 
   8   5   7      230.74      246.62     23.50 o 
   9   5   7      459.30      471.41     33.10 o 
  10   5   7       76.98       94.52     23.66 o 
  11   5   7        8.50        7.39     16.15 o 
  12   5   7        9.54        2.65     13.65 o 
 -11   6   7        1.40        2.09     14.91 o 
 -10   6   7       18.46       27.64     21.08 o 
  -9   6   7       27.00       52.33     21.37 o 
  -8   6   7      221.85      226.41     38.18 o 
  -7   6   7      135.73      121.37     27.92 o 
  -6   6   7       39.00       53.47      9.49 o 
  -5   6   7      130.50      151.73     11.48 o 
  -4   6   7      247.44      306.87     13.34 o 
  -3   6   7     1717.17     1955.82     33.01 o 
  -2   6   7     1928.62     1977.83     36.30 o 
  -1   6   7      229.83      234.75      9.24 o 
   0   6   7     3671.52     3596.56     37.48 o 
   1   6   7      225.36      222.57      9.30 o 
   2   6   7     1936.74     2122.48     47.10 o 
   3   6   7     1717.59     2040.75     27.13 o 
   4   6   7      249.19      310.96     12.88 o 
   5   6   7      133.36      161.52     12.58 o 
   6   6   7       37.59       59.00     12.28 o 
   7   6   7      133.93      144.27     17.99 o 
   8   6   7      222.13      236.72     23.74 o 
   9   6   7       26.97       66.31     20.30 o 
  10   6   7       18.61       31.65     14.07 o 
  11   6   7        1.39        0.97     11.52 o 
  12   6   7        0.24       -7.04     13.69 o 
 -11   7   7       19.41       13.01     19.75 o 
 -10   7   7       34.65       34.38     22.41 o 
  -9   7   7        8.07       25.93     18.52 o 
  -8   7   7       50.01       22.22     17.28 o 
  -7   7   7        1.08        2.37     12.54 o 
  -6   7   7      130.41      159.12     13.44 o 
  -5   7   7      188.16      212.43     13.62 o 
  -4   7   7      189.62      199.42     12.39 o 
  -3   7   7      267.53      196.25      9.91 o 
  -2   7   7      714.53      590.66     22.00 o 
  -1   7   7      615.82      526.05     13.75 o 
   0   7   7      590.98      598.80     23.58 o 
   1   7   7      620.95      556.13     13.98 o 
   2   7   7      717.89      656.35     15.26 o 
   3   7   7      265.93      204.76     10.65 o 
   4   7   7      184.93      209.72     11.74 o 
   5   7   7      185.73      224.64     15.68 o 
   6   7   7      128.51      142.52     14.55 o 
   7   7   7        0.98        2.19      7.54 o 
   8   7   7       50.04       48.15     15.43 o 
   9   7   7        8.23       10.04     11.61 o 
  10   7   7       34.52       25.85     14.59 o 
  11   7   7       19.51       19.28     13.79 o 
 -11   8   7       14.87       35.04     23.08 o 
 -10   8   7       68.15       87.37     29.54 o 
  -9   8   7      121.08      138.75     33.81 o 
  -8   8   7      420.22      393.18     44.35 o 
  -7   8   7        3.93        4.20     10.34 o 
  -6   8   7       28.30       40.18     10.57 o 
  -5   8   7       38.80       64.48      9.64 o 
  -4   8   7      450.95      480.99     17.94 o 
  -3   8   7       32.84       19.26      5.43 o 
  -2   8   7       30.11       32.85      5.54 o 
  -1   8   7      627.73      645.96     23.95 o 
   0   8   7      688.26      739.86     23.37 o 
   1   8   7      639.84      715.68     16.10 o 
   2   8   7       29.60       36.92      6.05 o 
   3   8   7       32.94       24.21      5.97 o 
   4   8   7      457.56      538.44     21.00 o 
   5   8   7       38.04       55.64     10.03 o 
   6   8   7       27.90       29.81      9.13 o 
   7   8   7        3.75        0.12      8.99 o 
   8   8   7      420.81      378.15     30.14 o 
   9   8   7      121.44      141.07     22.03 o 
  10   8   7       67.90       76.27     18.38 o 
  11   8   7       14.88       22.73     14.16 o 
 -11   9   7        7.60        1.99     16.62 o 
 -10   9   7       44.34       49.10     24.41 o 
  -9   9   7       22.41       45.97     21.65 o 
  -8   9   7       76.34       47.01     21.37 o 
  -7   9   7       28.87       31.35     13.87 o 
  -6   9   7      399.61      359.93     22.18 o 
  -5   9   7      273.85      274.38     15.91 o 
  -4   9   7      444.75      523.16     19.05 o 
  -3   9   7      235.04      226.12     11.69 o 
  -2   9   7      498.21      444.69     13.33 o 
  -1   9   7      198.69      281.76     56.41 o 
   0   9   7       69.65      108.70      8.63 o 
   1   9   7      201.07      315.87     11.81 o 
   2   9   7      504.93      468.44     13.59 o 
   3   9   7      236.06      232.89     14.58 o 
   4   9   7      440.59      507.17     22.40 o 
   5   9   7      276.32      295.00     17.43 o 
   6   9   7      399.24      372.07     24.78 o 
   7   9   7       28.15       40.13     13.44 o 
   8   9   7       75.93       76.64     17.43 o 
   9   9   7       22.33       44.04     15.00 o 
  10   9   7       44.49       67.85     18.77 o 
  11   9   7        7.54        8.84     13.65 o 
 -11  10   7        4.32       43.02     24.88 o 
 -10  10   7       15.67       38.18     22.70 o 
  -9  10   7        5.50       10.64     15.29 o 
  -8  10   7       25.74       35.61     22.60 o 
  -7  10   7      184.46      166.76     22.52 o 
  -6  10   7      186.24      193.14     26.64 o 
  -5  10   7      358.33      380.07     22.02 o 
  -4  10   7      213.97      198.45     14.60 o 
  -3  10   7      569.97      544.11     18.73 o 
  -2  10   7      526.90      415.76     13.84 o 
  -1  10   7      410.42      353.62     25.40 o 
   0  10   7       12.55       23.49      6.03 o 
   1  10   7      413.66      410.61     15.10 o 
   2  10   7      520.53      425.08     17.39 o 
   3  10   7      567.07      530.25     19.67 o 
   4  10   7      216.80      198.80     14.82 o 
   5  10   7      356.06      375.35     24.59 o 
   6  10   7      184.84      170.92     20.09 o 
   7  10   7      186.13      211.78     24.01 o 
   8  10   7       26.16       22.33     12.23 o 
   9  10   7        5.42       14.74     12.75 o 
  10  10   7       15.62       26.10     19.59 o 
  11  10   7        4.35       12.53     13.93 o 
 -10  11   7        0.55       -8.55     16.05 o 
  -9  11   7       40.53       40.65     22.03 o 
  -8  11   7       16.20       11.78     18.04 o 
  -7  11   7      366.55      304.95     26.99 o 
  -6  11   7       34.35       11.88     11.45 o 
  -5  11   7      310.28      355.09     22.65 o 
  -4  11   7      126.52      117.65     12.16 o 
  -3  11   7      189.62      190.22     12.73 o 
  -2  11   7       77.02       54.01      8.93 o 
  -1  11   7      539.46      481.95     16.13 o 
   0  11   7      358.62      267.13     12.57 o 
   1  11   7      536.43      501.31     18.67 o 
   2  11   7       79.48       65.24      9.68 o 
   3  11   7      186.62      181.78     14.04 o 
   4  11   7      125.61      126.41     17.11 o 
   5  11   7      310.94      369.74     33.07 o 
   6  11   7       34.50       13.52     10.92 o 
   7  11   7      364.74      299.66     27.79 o 
   8  11   7       16.09       26.80     13.26 o 
   9  11   7       40.20       59.26     17.06 o 
  10  11   7        0.54       13.35     14.31 o 
 -10  12   7       11.11        6.27     16.62 o 
  -9  12   7        6.15        9.02     17.66 o 
  -8  12   7       91.62       87.56     28.11 o 
  -7  12   7       67.43       80.57     17.47 o 
  -6  12   7       57.90       97.97     18.41 o 
  -5  12   7      143.62      131.35     16.93 o 
  -4  12   7      659.95      668.03     28.67 o 
  -3  12   7        4.08        3.55      5.69 o 
  -2  12   7       92.52      129.93     11.43 o 
  -1  12   7      191.65      193.59     12.62 o 
   0  12   7        9.92        1.85      5.99 o 
   1  12   7      190.65      185.58     14.01 o 
   2  12   7       92.47      123.34     16.80 o 
   3  12   7        4.36       15.50      9.55 o 
   4  12   7      656.41      638.86     30.29 o 
   5  12   7      144.76      131.44     18.86 o 
   6  12   7       58.83      105.43     18.32 o 
   7  12   7       67.78       66.04     16.04 o 
   8  12   7       91.24      102.98     20.13 o 
   9  12   7        6.08       11.90     13.50 o 
  10  12   7       11.03        4.03     14.05 o 
 -10  13   7        3.02        1.42     17.28 o 
  -9  13   7        8.28       25.74     21.27 o 
  -8  13   7       18.74       15.10     17.57 o 
  -7  13   7       67.21       71.52     17.16 o 
  -6  13   7       20.10       23.77     19.52 o 
  -5  13   7       41.12       74.16     16.23 o 
  -4  13   7      102.28       99.25     14.83 o 
  -3  13   7      303.44      272.98     15.29 o 
  -2  13   7      437.29      487.97     27.51 o 
  -1  13   7       84.98       80.95     11.22 o 
   0  13   7       51.78       18.90      7.62 o 
   1  13   7       85.60       92.60     14.68 o 
   2  13   7      438.89      476.53     25.88 o 
   3  13   7      301.53      267.21     23.04 o 
   4  13   7      103.55       99.89     16.41 o 
   5  13   7       41.04       70.39     15.56 o 
   6  13   7       20.31       12.57     11.69 o 
   7  13   7       66.84       60.79     16.04 o 
   8  13   7       18.77       29.82     14.53 o 
   9  13   7        8.37       10.65     13.10 o 
  10  13   7        3.04       14.69     15.55 o 
  -9  14   7       14.28       40.08     24.79 o 
  -8  14   7        9.62       -2.47     15.39 o 
  -7  14   7       83.50       73.30     25.64 o 
  -6  14   7        4.44        6.12     10.45 o 
  -5  14   7      154.26      114.34     20.17 o 
  -4  14   7      189.73      171.86     19.14 o 
  -3  14   7      455.99      499.47     19.86 o 
  -2  14   7      820.06      732.36     28.56 o 
  -1  14   7       38.39       40.90      9.67 o 
   0  14   7       88.54      112.36     16.23 o 
   1  14   7       37.34       41.28     12.02 o 
   2  14   7      820.45      789.82     33.28 o 
   3  14   7      457.18      517.46     28.70 o 
   4  14   7      189.55      174.52     21.56 o 
   5  14   7      153.58       96.62     17.19 o 
   6  14   7        4.70       -7.63      9.63 o 
   7  14   7       83.86       76.19     17.27 o 
   8  14   7        9.63       17.51     13.79 o 
   9  14   7       14.21        8.65     14.17 o 
  -9  15   7       44.91       18.80     21.27 o 
  -8  15   7        7.72        9.50     18.33 o 
  -7  15   7       64.52       97.80     21.46 o 
  -6  15   7        8.24       11.54     12.16 o 
  -5  15   7       55.62       58.44     16.12 o 
  -4  15   7       42.03       62.27     16.28 o 
  -3  15   7        3.55        3.84      7.10 o 
  -2  15   7       12.70        8.92      7.50 o 
  -1  15   7       12.62       17.08     10.42 o 
   0  15   7       71.50      124.27     17.70 o 
   1  15   7       12.94       22.38     11.54 o 
   2  15   7       13.21        7.35     11.00 o 
   3  15   7        3.70        3.85     10.87 o 
   4  15   7       41.54       51.11     15.62 o 
   5  15   7       55.27       52.54     15.24 o 
   6  15   7        8.41       20.07     12.33 o 
   7  15   7       64.48       83.75     19.05 o 
   8  15   7        7.68       11.10     12.75 o 
   9  15   7       45.01       61.54     19.06 o 
  -8  16   7        4.08       19.94     18.99 o 
  -7  16   7        1.18        4.70     11.13 o 
  -6  16   7       18.14       26.25     29.73 o 
  -5  16   7        2.94        2.23     11.18 o 
  -4  16   7      212.32      237.38     28.63 o 
  -3  16   7        8.34       18.35     10.90 o 
  -2  16   7      463.96      547.65     28.46 o 
  -1  16   7       53.96       51.76     13.04 o 
   0  16   7      981.26     1033.71     38.86 o 
   1  16   7       53.29       53.70     14.33 o 
   2  16   7      462.17      503.57     30.15 o 
   3  16   7        8.18       17.48     12.06 o 
   4  16   7      212.63      206.93     25.68 o 
   5  16   7        2.95       15.43     11.64 o 
   6  16   7       18.09       28.76     14.64 o 
   7  16   7        1.15        2.98     11.89 o 
   8  16   7        4.07       11.04     13.54 o 
  -7  17   7        0.36        6.63     12.82 o 
  -6  17   7        5.41       -6.50      9.78 o 
  -5  17   7        2.78       -3.68     10.17 o 
  -4  17   7       55.57       50.34     16.28 o 
  -3  17   7      192.97      157.60     24.38 o 
  -2  17   7       27.15        7.92     12.50 o 
  -1  17   7       96.66      106.29     17.67 o 
   0  17   7      158.84       99.17     16.87 o 
   1  17   7       97.29      110.21     18.07 o 
   2  17   7       27.07       11.49     12.63 o 
   3  17   7      193.24      156.88     21.77 o 
   4  17   7       56.02       63.88     17.57 o 
   5  17   7        2.90        7.32     13.03 o 
   6  17   7        5.40        1.88     12.16 o 
   7  17   7        0.36        1.25     12.82 o 
  -7  18   7        4.55       -3.81     13.44 o 
  -6  18   7        2.38       -9.31     10.40 o 
  -5  18   7        0.32        1.97     10.31 o 
  -4  18   7       65.27       55.36     16.34 o 
  -3  18   7        9.63        7.38     11.28 o 
  -2  18   7       35.58       30.82     14.84 o 
  -1  18   7       45.54       45.38     15.86 o 
   0  18   7       32.81       29.22     14.84 o 
   1  18   7       45.72       35.33     15.37 o 
   2  18   7       35.39       31.39     14.09 o 
   3  18   7        9.63       11.20     13.13 o 
   4  18   7       65.32       85.13     20.00 o 
   5  18   7        0.30        4.84     12.28 o 
   6  18   7        2.36       20.22     14.25 o 
   7  18   7        4.63       13.80     16.73 o 
  -6  19   7        1.64        9.56     13.43 o 
  -5  19   7        8.06       25.14     13.38 o 
  -4  19   7       18.69       39.50     15.17 o 
  -3  19   7        8.43       15.67     16.24 o 
  -2  19   7       18.96       16.98     17.08 o 
  -1  19   7       16.99       18.00     17.45 o 
   0  19   7        2.81        7.23     12.77 o 
   1  19   7       17.14       23.26     14.30 o 
   2  19   7       19.16       17.79     13.93 o 
   3  19   7        8.41        4.76     14.17 o 
   4  19   7       18.74       18.79     15.93 o 
   5  19   7        7.92       23.97     14.54 o 
   6  19   7        1.64        0.69     15.07 o 
  -4  20   7       11.65       14.47     12.97 o 
  -3  20   7       40.13       37.13     22.79 o 
  -2  20   7        4.76        5.49     16.75 o 
  -1  20   7       21.55       19.32     18.69 o 
   0  20   7        2.33       18.86     14.79 o 
   1  20   7       21.62       20.33     16.28 o 
   2  20   7        4.84       12.41     14.81 o 
   3  20   7       40.13       26.68     18.03 o 
   4  20   7       11.67       -3.54     15.90 o 
  -3  21   7       19.20       -4.46     25.74 o 
  -2  21   7       13.35       27.64     21.99 o 
  -1  21   7        6.79        6.19     19.31 o 
   0  21   7        0.72       -7.30     17.65 o 
   1  21   7        6.74        7.50     16.12 o 
   2  21   7       13.34        5.25     16.25 o 
   3  21   7       19.10        4.92     17.02 o 
   0   0   8     1385.98     1519.39     27.54 o 
   1   0   8      479.74      320.58      9.26 o 
   2   0   8      144.95      172.10      8.03 o 
   3   0   8      120.44      145.71      8.74 o 
   4   0   8     2244.12     1737.50     74.69 o 
   5   0   8        7.56        3.78      5.89 o 
   6   0   8       84.63      114.80     12.18 o 
   7   0   8       70.58       84.64     12.02 o 
   8   0   8       36.79       17.34     10.75 o 
   9   0   8       17.87       45.54     16.99 o 
  10   0   8       38.07       31.20     15.86 o 
  11   0   8        3.74       -1.57     12.92 o 
  12   0   8       15.59       11.85     15.12 o 
 -12   1   8       41.78       63.44     27.73 o 
 -11   1   8       37.17       40.29     17.95 o 
 -10   1   8        2.07       -0.20     11.81 o 
  -9   1   8      365.24      331.36     25.80 o 
  -8   1   8       22.42       30.52     11.56 o 
  -7   1   8      209.67      186.89     16.00 o 
  -6   1   8      308.11      323.50     17.08 o 
  -5   1   8      670.08      802.43     35.18 o 
  -4   1   8     1040.34      870.80     34.75 o 
  -3   1   8     4254.75     3553.49    150.46 o 
  -2   1   8     2425.84     2157.10     25.36 o 
  -1   1   8     2491.59     2477.25     75.54 o 
   0   1   8     1124.17     1056.75     29.42 o 
   1   1   8     2487.55     2546.71     29.09 o 
   2   1   8     2399.71     2148.95     32.68 o 
   3   1   8     4252.87     3472.66    136.93 o 
   4   1   8     1039.57      876.47     32.42 o 
   5   1   8      664.14      750.21     30.16 o 
   6   1   8      306.62      315.09     19.11 o 
   7   1   8      209.06      186.29     15.42 o 
   8   1   8       22.73       35.97     12.38 o 
   9   1   8      364.75      336.00     33.77 o 
  10   1   8        2.19        6.68     13.53 o 
  11   1   8       37.11       40.25     16.69 o 
  12   1   8       41.68       47.87     16.71 o 
 -12   2   8       22.53       28.59     21.27 o 
 -11   2   8       28.01       38.27     24.03 o 
 -10   2   8       77.13       94.42     21.20 o 
  -9   2   8       54.69       66.28     17.59 o 
  -8   2   8      817.81      778.77     40.45 o 
  -7   2   8      300.27      271.22     17.98 o 
  -6   2   8      393.43      410.40     19.02 o 
  -5   2   8       41.89       87.87      7.66 o 
  -4   2   8     1434.28     1672.07     41.16 o 
  -3   2   8     2998.19     3203.58    125.61 o 
  -2   2   8      803.70      785.85     18.64 o 
  -1   2   8     1787.28     1823.94     22.73 o 
   0   2   8     3272.51     2784.71     64.51 o 
   1   2   8     1807.46     1829.76     44.44 o 
   2   2   8      817.30      772.49     19.86 o 
   3   2   8     2965.85     3218.70     49.79 o 
   4   2   8     1416.30     1678.52     69.36 o 
   5   2   8       40.44       69.22      8.90 o 
   6   2   8      392.18      452.42     19.31 o 
   7   2   8      298.92      285.69     17.88 o 
   8   2   8      821.81      774.18     75.83 o 
   9   2   8       54.42       62.64     17.34 o 
  10   2   8       76.65       83.70     17.03 o 
  11   2   8       28.12       25.84     13.36 o 
  12   2   8       22.49       11.91     13.36 o 
 -12   3   8        9.71        9.78     19.18 o 
  -9   3   8       14.40        6.17     14.44 o 
  -8   3   8      232.94      215.54     25.64 o 
  -7   3   8      115.94       94.62     14.47 o 
  -6   3   8       85.11       98.19     10.84 o 
  -5   3   8      128.33      112.96      7.84 o 
  -4   3   8     1502.39     1317.18     28.00 o 
  -3   3   8      131.89      132.84      9.80 o 
  -2   3   8       86.18       80.35      6.09 o 
  -1   3   8      250.56      194.78      7.39 o 
   0   3   8     1473.91     1354.96     32.65 o 
   1   3   8      245.06      169.88     31.73 o 
   2   3   8       88.44       88.36      8.80 o 
   3   3   8      131.14      138.55     14.86 o 
   4   3   8     1497.40     1395.14     31.53 o 
   5   3   8      133.73      133.39     13.76 o 
   6   3   8       87.28      104.40     11.68 o 
   7   3   8      113.73       85.36     14.17 o 
   8   3   8      233.10      213.45     23.21 o 
   9   3   8       14.29       -1.48     10.06 o 
  10   3   8       30.99       27.64     13.13 o 
  11   3   8       29.94       24.34     13.06 o 
  12   3   8        9.64        1.46     19.02 o 
 -10   4   8       41.12       41.98     22.13 o 
  -9   4   8       43.35       51.38     21.37 o 
  -8   4   8      232.79      141.60     30.87 o 
  -7   4   8       16.91       14.01     11.63 o 
  -6   4   8      288.25      307.58     18.17 o 
  -5   4   8      422.43      404.64     13.50 o 
  -4   4   8       54.19       65.98      6.63 o 
  -3   4   8      356.83      391.03      9.92 o 
  -2   4   8      904.16      877.35     17.81 o 
  -1   4   8     3219.83     3133.12    130.73 o 
   0   4   8      659.80      407.30     11.03 o 
   1   4   8     3217.16     3333.02     38.51 o 
   2   4   8      933.94      937.48     26.10 o 
   3   4   8      356.30      419.45     18.39 o 
   4   4   8       50.06       36.89     11.09 o 
   5   4   8      422.23      447.37     27.59 o 
   6   4   8      288.03      282.42     17.29 o 
   7   4   8       16.74       12.35     10.15 o 
   8   4   8      234.35      165.69     20.71 o 
   9   4   8       43.41       50.85     15.13 o 
  10   4   8       40.78       50.66     15.43 o 
  11   4   8        7.04       20.66     12.66 o 
  12   4   8        2.21       28.04     22.77 o 
 -10   5   8       58.36       46.25     21.94 o 
  -9   5   8       18.37       20.32     15.86 o 
  -8   5   8      134.11      128.97     29.25 o 
  -7   5   8       24.73       38.59     15.04 o 
  -6   5   8      121.15       81.42     12.12 o 
  -5   5   8     1154.67     1052.00     22.54 o 
  -4   5   8      458.05      392.31     12.73 o 
  -3   5   8     3548.73     3923.88    126.44 o 
  -2   5   8      893.82      921.07     27.52 o 
  -1   5   8       42.13       62.57      8.19 o 
   0   5   8     1136.59      988.50     23.68 o 
   1   5   8       37.82       48.05     11.99 o 
   2   5   8      888.85     1002.33     26.65 o 
   3   5   8     3555.49     3940.55    101.30 o 
   4   5   8      455.73      424.69     16.55 o 
   5   5   8     1163.73     1143.23     36.45 o 
   6   5   8      120.14      109.78     12.66 o 
   7   5   8       23.55       28.42     11.51 o 
   8   5   8      134.43      146.51     19.43 o 
   9   5   8       18.38        8.55     11.13 o 
  10   5   8       58.43       29.05     12.42 o 
  11   5   8       25.63       20.73     19.20 o 
  12   5   8        3.30        5.61     14.71 o 
 -10   6   8       69.17      110.55     32.58 o 
  -9   6   8      119.83      141.32     33.81 o 
  -8   6   8      431.71      491.67     46.06 o 
  -7   6   8      185.86      173.36     24.51 o 
  -6   6   8      153.08      143.83     14.99 o 
  -5   6   8      150.23      126.61     10.93 o 
  -4   6   8      243.89      221.50     11.24 o 
  -3   6   8      220.71      276.80      9.75 o 
  -2   6   8     2367.98     2232.45     56.97 o 
  -1   6   8     1081.83     1132.87     23.26 o 
   0   6   8     1877.93     1710.01    106.68 o 
   1   6   8     1074.42     1170.93     24.37 o 
   2   6   8     2365.57     2357.15     31.67 o 
   3   6   8      215.53      290.46     12.17 o 
   4   6   8      238.35      224.64     13.32 o 
   5   6   8      148.24      147.55     13.14 o 
   6   6   8      153.35      155.67     14.21 o 
   7   6   8      184.51      166.13     19.35 o 
   8   6   8      428.15      503.87     28.68 o 
   9   6   8      120.24      151.98     20.95 o 
  10   6   8       69.70       74.73     18.13 o 
  11   6   8        5.32       12.72     12.67 o 
 -11   7   8       15.79       47.20     25.07 o 
 -10   7   8      118.05      129.64     32.77 o 
  -9   7   8        5.83       36.09     19.47 o 
  -8   7   8      224.55      205.23     37.70 o 
  -7   7   8        8.39        9.99     10.19 o 
  -6   7   8       16.84       29.84      9.73 o 
  -5   7   8       78.44       66.23     11.18 o 
  -4   7   8        8.08        4.30      5.74 o 
  -3   7   8     1846.58     2132.62     50.85 o 
  -2   7   8     1328.48     1338.41     23.13 o 
  -1   7   8     1566.76     1584.20     26.77 o 
   0   7   8     4347.56     5604.85     50.73 o 
   1   7   8     1550.53     1649.47     24.41 o 
   2   7   8     1324.69     1366.16     25.47 o 
   3   7   8     1845.24     2171.44     29.25 o 
   4   7   8        7.37        0.64      5.73 o 
   5   7   8       80.03       70.76     10.91 o 
   6   7   8       16.31       36.79      9.90 o 
   7   7   8        8.24       15.23      9.29 o 
   8   7   8      224.74      205.06     19.70 o 
   9   7   8        5.79       20.91     12.81 o 
  10   7   8      118.42      145.07     23.94 o 
  11   7   8       15.89       24.62     13.95 o 
 -11   8   8       12.63        6.46     20.23 o 
 -10   8   8       45.26       45.30     24.31 o 
  -9   8   8       35.17       19.85     16.72 o 
  -8   8   8       85.20       65.44     21.56 o 
  -7   8   8      217.79      193.17     34.09 o 
  -6   8   8       91.79      105.67     14.32 o 
  -5   8   8      144.75      174.84     16.69 o 
  -4   8   8       75.57       75.20      9.37 o 
  -3   8   8      529.41      533.02     14.22 o 
  -2   8   8      644.42      602.88     15.66 o 
  -1   8   8      387.65      461.21     14.00 o 
   0   8   8      583.58      643.70     17.97 o 
   1   8   8      389.99      477.24     17.70 o 
   2   8   8      646.05      635.75     16.54 o 
   3   8   8      538.91      569.26     15.77 o 
   4   8   8       74.52       70.35     10.99 o 
   5   8   8      143.08      185.50     15.57 o 
   6   8   8       91.43      110.32     13.22 o 
   7   8   8      219.65      240.42     24.58 o 
   8   8   8       84.68       84.43     17.85 o 
   9   8   8       34.47       31.92     13.63 o 
  10   8   8       45.35       33.70     15.52 o 
  11   8   8       12.61       10.81     12.69 o 
 -11   9   8        6.90       14.91     19.94 o 
 -10   9   8        1.98       18.33     18.90 o 
  -9   9   8        2.27       -2.94     15.58 o 
  -8   9   8       60.20       72.27     24.60 o 
  -7   9   8       95.18       92.12     25.74 o 
  -6   9   8      170.81      191.10     18.47 o 
  -5   9   8      180.67      218.47     18.53 o 
  -4   9   8      309.19      258.93     14.66 o 
  -3   9   8      571.99      608.10     17.67 o 
  -2   9   8       45.44       43.05      6.90 o 
  -1   9   8       85.52       79.70      7.86 o 
   0   9   8      294.07      355.64     28.11 o 
   1   9   8       85.29       97.49      8.35 o 
   2   9   8       47.10       54.44      7.41 o 
   3   9   8      569.76      637.91     21.85 o 
   4   9   8      314.39      273.79     20.03 o 
   5   9   8      181.14      220.36     16.58 o 
   6   9   8      171.69      180.21     21.16 o 
   7   9   8       95.14      105.44     18.30 o 
   8   9   8       59.88       79.25     16.97 o 
   9   9   8        2.28        2.70     11.62 o 
  10   9   8        1.90       -6.50     12.34 o 
  11   9   8        6.90        5.69     14.55 o 
 -10  10   8       57.94       70.47     24.98 o 
  -9  10   8       18.91       20.51     19.75 o 
  -8  10   8      126.64      109.50     29.44 o 
  -7  10   8       52.08       38.08     19.56 o 
  -6  10   8       37.60       53.11     12.68 o 
  -5  10   8       69.96       62.02     12.17 o 
  -4  10   8       25.85       18.90      8.43 o 
  -3  10   8      168.75      182.28     11.09 o 
  -2  10   8      113.54       98.83      9.46 o 
  -1  10   8      185.14      183.77     35.94 o 
   0  10   8       31.95       17.20      5.85 o 
   1  10   8      185.99      210.40     11.39 o 
   2  10   8      111.56       94.66     10.74 o 
   3  10   8      162.55      161.85     13.72 o 
   4  10   8       25.27       16.84      8.11 o 
   5  10   8       70.75       38.23     11.42 o 
   6  10   8       37.50       63.92     14.77 o 
   7  10   8       53.01       41.12     13.72 o 
   8  10   8      126.17      135.28     21.44 o 
   9  10   8       18.62       38.47     15.89 o 
  10  10   8       58.03       91.02     20.54 o 
 -10  11   8       24.29       15.48     19.28 o 
  -9  11   8       45.06       51.76     22.51 o 
  -8  11   8       89.40       67.71     25.45 o 
  -7  11   8       64.66       80.92     24.98 o 
  -6  11   8        6.91        6.54      8.59 o 
  -5  11   8       15.74        7.92      8.73 o 
  -4  11   8      303.97      286.38     19.50 o 
  -3  11   8       33.50       24.53      6.41 o 
  -2  11   8       76.95      133.89     10.93 o 
  -1  11   8      182.42      189.16     15.97 o 
   0  11   8        0.17       30.13      6.99 o 
   1  11   8      177.99      219.24     16.44 o 
   2  11   8       76.69      111.42     11.54 o 
   3  11   8       33.58       32.52      9.17 o 
   4  11   8      301.26      335.27     30.74 o 
   5  11   8       15.97        7.79      9.42 o 
   6  11   8        7.39        7.10     10.81 o 
   7  11   8       65.16       47.80     15.10 o 
   8  11   8       89.19       85.63     18.13 o 
   9  11   8       45.08       39.40     15.82 o 
  10  11   8       24.20       44.69     17.39 o 
 -10  12   8        4.16      -10.83     15.77 o 
  -9  12   8       34.92       20.42     18.23 o 
  -8  12   8       62.35       64.87     25.45 o 
  -7  12   8      137.98      154.52     33.90 o 
  -6  12   8      112.92      127.56     19.81 o 
  -5  12   8      405.50      407.12     23.48 o 
  -4  12   8      386.46      320.27     20.64 o 
  -3  12   8       92.50       83.82      9.44 o 
  -2  12   8      223.21      220.71     30.91 o 
  -1  12   8      169.76      176.70     14.23 o 
   0  12   8        0.74       10.21      6.91 o 
   1  12   8      168.25      165.64     13.57 o 
   2  12   8      228.33      238.24     16.06 o 
   3  12   8       93.05       68.96     13.95 o 
   4  12   8      391.21      336.03     24.60 o 
   5  12   8      404.39      401.88     26.48 o 
   6  12   8      113.29      110.89     18.55 o 
   7  12   8      137.82      192.89     24.26 o 
   8  12   8       61.55       69.55     17.23 o 
   9  12   8       35.05       24.43     15.28 o 
  10  12   8        4.19       16.43     15.37 o 
  -9  13   8      138.40      179.12     42.74 o 
  -8  13   8       57.66       68.47     26.69 o 
  -7  13   8      346.69      321.95     47.77 o 
  -6  13   8       77.48       76.64     16.91 o 
  -5  13   8      137.80      116.79     16.32 o 
  -4  13   8       24.38       43.48     11.50 o 
  -3  13   8      119.93      164.11     13.84 o 
  -2  13   8      425.16      333.82     46.04 o 
  -1  13   8      203.92      196.37     15.12 o 
   0  13   8      240.68      240.65     15.86 o 
   1  13   8      201.29      190.73     15.22 o 
   2  13   8      425.24      442.90     25.71 o 
   3  13   8      119.90      171.50     19.45 o 
   4  13   8       24.30       39.06     12.51 o 
   5  13   8      135.21      113.51     18.45 o 
   6  13   8       77.55       92.25     17.77 o 
   7  13   8      348.52      317.48     36.24 o 
   8  13   8       57.67       69.43     17.22 o 
   9  13   8      138.61      129.58     23.62 o 
  -9  14   8        6.67       15.58     18.33 o 
  -8  14   8        2.29        6.93     16.34 o 
  -7  14   8       43.57       42.39     16.62 o 
  -6  14   8       13.40       22.82     17.05 o 
  -5  14   8       70.18       45.63     15.91 o 
  -4  14   8       41.83       45.27     11.16 o 
  -3  14   8      500.13      480.35     20.48 o 
  -2  14   8      331.06      348.09     19.27 o 
  -1  14   8       25.77       26.60      8.94 o 
   0  14   8      668.54      608.53     23.56 o 
   1  14   8       25.81       34.25     11.70 o 
   2  14   8      333.73      322.84     24.03 o 
   3  14   8      498.54      516.35     38.07 o 
   4  14   8       41.92       43.02     13.95 o 
   5  14   8       70.25       70.83     15.58 o 
   6  14   8       13.52       15.26     11.92 o 
   7  14   8       43.61       30.37     14.27 o 
   8  14   8        2.39        0.22     12.03 o 
   9  14   8        6.63        7.36     14.31 o 
  -8  15   8       34.78       16.53     20.04 o 
  -7  15   8       62.96       95.74     19.33 o 
  -6  15   8        2.17        6.13     11.22 o 
  -5  15   8       25.51       27.16     12.93 o 
  -4  15   8      109.31      134.49     17.47 o 
  -3  15   8      214.72      263.59     19.74 o 
  -2  15   8      216.68      250.29     20.61 o 
  -1  15   8       88.94       88.10     14.68 o 
   0  15   8      134.65      214.91     21.72 o 
   1  15   8       90.44       89.30     16.07 o 
   2  15   8      217.92      254.89     24.48 o 
   3  15   8      214.57      241.89     25.06 o 
   4  15   8      109.89      112.97     19.47 o 
   5  15   8       25.92       26.12     12.25 o 
   6  15   8        2.23        4.43     11.23 o 
   7  15   8       62.92       84.46     18.83 o 
   8  15   8       34.64       26.71     15.34 o 
  -8  16   8       57.09       47.01     23.84 o 
  -7  16   8       15.82       10.46     13.45 o 
  -6  16   8        7.73       -3.30     10.00 o 
  -5  16   8       39.07       70.40     18.18 o 
  -4  16   8       19.64       11.34     12.25 o 
  -3  16   8      218.90      240.23     19.85 o 
  -2  16   8      329.49      340.25     30.82 o 
  -1  16   8      246.33      307.14     25.42 o 
   0  16   8       61.46       75.67     15.36 o 
   1  16   8      247.22      253.17     24.18 o 
   2  16   8      329.67      362.09     27.88 o 
   3  16   8      216.65      234.64     25.52 o 
   4  16   8       19.60       -4.97     11.79 o 
   5  16   8       39.02       56.48     16.08 o 
   6  16   8        7.67        4.47     11.70 o 
   7  16   8       15.64       42.74     16.94 o 
   8  16   8       56.99       67.09     18.42 o 
  -7  17   8       16.94       24.84     14.15 o 
  -6  17   8       13.23       32.60     14.74 o 
  -5  17   8        5.98       27.80     13.36 o 
  -4  17   8       46.97       38.64     14.59 o 
  -3  17   8       39.53       19.81     15.67 o 
  -2  17   8       44.74       77.11     19.37 o 
  -1  17   8       31.33       41.82     14.15 o 
   0  17   8        6.28       10.63     11.78 o 
   1  17   8       31.65       38.10     14.20 o 
   2  17   8       44.65       62.50     16.72 o 
   3  17   8       39.54       29.44     14.62 o 
   4  17   8       47.09       44.72     17.01 o 
   5  17   8        6.03        8.70     13.35 o 
   6  17   8       13.00       12.10     12.76 o 
   7  17   8       16.93       17.74     14.83 o 
  -6  18   8        3.66        1.64     10.61 o 
  -5  18   8       16.57        8.33     16.05 o 
  -4  18   8       27.08       38.28     14.89 o 
  -3  18   8       15.09       18.61     16.81 o 
  -2  18   8       83.45       76.67     17.99 o 
  -1  18   8       21.62       22.56     15.04 o 
   0  18   8      272.90      203.57     24.13 o 
   1  18   8       21.33       26.80     14.44 o 
   2  18   8       83.61       79.14     17.83 o 
   3  18   8       15.44        9.74     14.16 o 
   4  18   8       27.07       41.41     17.22 o 
   5  18   8       16.48       14.10     15.91 o 
   6  18   8        3.66        1.08     13.00 o 
  -5  19   8        4.82       12.19     12.35 o 
  -4  19   8       37.62       60.65     17.76 o 
  -3  19   8        1.17       -7.98     12.54 o 
  -2  19   8       15.37       21.45     14.05 o 
  -1  19   8        2.33       -1.99     15.51 o 
   0  19   8       26.47       35.03     18.45 o 
   1  19   8        2.40       -5.15     12.33 o 
   2  19   8       15.43       19.25     15.07 o 
   3  19   8        1.15        9.65     14.46 o 
   4  19   8       37.54       63.26     19.97 o 
   5  19   8        4.88        8.70     16.44 o 
  -4  20   8        4.39       -9.97     15.86 o 
  -3  20   8        8.09       -3.32     17.19 o 
  -2  20   8        5.21        2.05     13.85 o 
  -1  20   8       28.44       32.68     20.23 o 
   0  20   8       52.87       58.17     22.85 o 
   1  20   8       28.39       41.42     18.20 o 
   2  20   8        5.34       13.15     15.59 o 
   3  20   8        8.20       -7.83     14.27 o 
   4  20   8        4.31       -1.14     16.66 o 
  -2  21   8       20.79        8.76     21.11 o 
  -1  21   8       16.30        0.86     19.38 o 
   0  21   8        0.61        7.75     21.25 o 
   1  21   8       16.12       31.34     23.70 o 
   2  21   8       20.77        2.89     18.03 o 
   1   0   9     2614.50     2963.49     83.26 o 
   2   0   9      312.35      396.77     11.08 o 
   3   0   9      318.97      379.27     20.70 o 
   4   0   9     3168.79     3721.02    134.61 o 
   5   0   9      387.26      378.17     16.08 o 
   6   0   9      542.89      531.12     20.57 o 
   7   0   9       41.82       28.28      8.71 o 
   8   0   9      350.47      395.02     31.22 o 
   9   0   9       38.25       27.16     14.49 o 
  10   0   9        0.87       27.10     15.23 o 
  11   0   9      121.36      105.59     22.18 o 
  12   0   9        6.19       -5.95     13.33 o 
 -12   1   9        6.62       21.56     18.90 o 
 -11   1   9       10.00        7.75     14.56 o 
 -10   1   9       12.75       12.48     13.76 o 
  -9   1   9      102.41       74.89     19.19 o 
  -8   1   9      206.12      201.43     20.71 o 
  -7   1   9       19.93       13.07      7.59 o 
  -6   1   9       75.84      102.80     12.16 o 
  -5   1   9      613.31      858.50     64.63 o 
  -4   1   9      610.94      656.63     32.97 o 
  -3   1   9      428.20      411.46     21.20 o 
  -2   1   9     2197.86     1986.51     28.27 o 
  -1   1   9     6767.62     6682.33    107.25 o 
   0   1   9      903.29      774.88     14.82 o 
   1   1   9     6779.85     6860.15    142.08 o 
   2   1   9     2198.80     2010.08     88.58 o 
   3   1   9      429.81      428.28     12.32 o 
   4   1   9      610.90      665.54     26.15 o 
   5   1   9      612.83      861.71     49.16 o 
   6   1   9       76.71      104.11     11.80 o 
   7   1   9       20.06        8.91      7.81 o 
   8   1   9      202.85      188.55     25.70 o 
   9   1   9      102.04       89.72     20.26 o 
  10   1   9       12.94        9.70     15.67 o 
  11   1   9        9.99       12.55     13.75 o 
  12   1   9        6.64       -0.84     12.64 o 
 -12   2   9        6.69       28.78     21.84 o 
 -11   2   9        2.70       31.34     21.37 o 
 -10   2   9       11.37       25.96     15.70 o 
  -9   2   9      105.84      104.97     25.64 o 
  -8   2   9       72.42       63.00     14.07 o 
  -7   2   9       64.43       60.33     10.96 o 
  -6   2   9      320.30      310.63     18.26 o 
  -5   2   9      161.72      152.66      9.09 o 
  -4   2   9     1027.33      976.47     47.13 o 
  -3   2   9      294.37      418.45     14.52 o 
  -2   2   9     2557.76     2729.56     33.49 o 
  -1   2   9     2124.59     2276.74     24.94 o 
   0   2   9     6722.39     5906.28    182.03 o 
   1   2   9     2093.18     2282.70     36.50 o 
   2   2   9     2556.18     2901.08     39.94 o 
   3   2   9      296.31      412.47     17.08 o 
   4   2   9     1031.87      946.30     44.21 o 
   5   2   9      159.39      144.97     11.29 o 
   6   2   9      325.78      313.52     16.42 o 
   7   2   9       64.97       50.96     12.47 o 
   8   2   9       72.17       71.64     18.36 o 
   9   2   9      106.28       85.56     19.93 o 
  10   2   9       11.34       13.44     14.17 o 
  11   2   9        2.74       -2.22     10.73 o 
  12   2   9        6.65        1.47     12.56 o 
 -12   3   9        4.26        8.26     18.99 o 
 -11   3   9       36.11       32.01     20.32 o 
 -10   3   9       33.60       35.33     21.75 o 
  -9   3   9      146.24      148.90     23.53 o 
  -8   3   9      681.07      699.71     32.68 o 
  -7   3   9      226.71      222.69     17.65 o 
  -6   3   9      691.28      649.09     23.73 o 
  -5   3   9      446.07      466.82     26.32 o 
  -4   3   9      106.97      104.94     10.46 o 
  -3   3   9      266.27      346.59     10.06 o 
  -2   3   9     1490.14     1618.31     42.18 o 
  -1   3   9     2000.55     1822.96     17.71 o 
   0   3   9     2091.41     1766.01     37.22 o 
   1   3   9     2022.23     1798.92     29.54 o 
   2   3   9     1505.62     1744.19     42.30 o 
   3   3   9      276.77      368.64     16.45 o 
   4   3   9      107.19       99.20      8.39 o 
   5   3   9      444.31      468.20     17.04 o 
   6   3   9      694.86      714.29     22.80 o 
   7   3   9      225.40      214.82     20.09 o 
   8   3   9      678.02      720.24     82.63 o 
   9   3   9      147.51      185.68     23.68 o 
  10   3   9       33.84       47.16     15.11 o 
  11   3   9       36.14       45.83     15.18 o 
  12   3   9        4.27        4.57     13.93 o 
 -12   4   9       12.39       -1.23     20.32 o 
 -11   4   9        1.22        6.74     17.00 o 
 -10   4   9       26.60       18.14     19.94 o 
  -9   4   9       49.73       32.07     13.50 o 
  -8   4   9      349.61      250.39     27.76 o 
  -7   4   9      840.36      665.74     34.96 o 
  -6   4   9      134.24       96.19     14.66 o 
  -5   4   9       49.63       55.65      6.99 o 
  -4   4   9     1469.38     1546.15     69.83 o 
  -3   4   9     2410.63     2619.97     95.11 o 
  -2   4   9     1585.73     1285.41     21.74 o 
  -1   4   9      773.43      768.93     17.40 o 
   0   4   9     5335.75     5312.56     56.60 o 
   1   4   9      766.38      716.91     74.37 o 
   2   4   9     1599.55     1393.18     25.01 o 
   3   4   9     2430.59     2323.69    197.84 o 
   4   4   9     1476.13     1491.72    180.78 o 
   5   4   9       50.29       57.14     10.12 o 
   6   4   9      135.36      109.22     12.88 o 
   7   4   9      842.72      697.81     36.19 o 
   8   4   9      349.50      326.53     25.36 o 
   9   4   9       49.41       54.99     15.21 o 
  10   4   9       26.68       30.44     13.38 o 
  11   4   9        1.22       14.07     12.85 o 
  12   4   9       12.36        2.47     19.81 o 
 -11   5   9        0.02      -21.37     16.62 o 
  -9   5   9       42.39       47.11     19.09 o 
  -8   5   9       82.58       61.64     20.99 o 
  -7   5   9       18.02        4.43     11.99 o 
  -6   5   9       38.03       40.86     11.23 o 
  -5   5   9      168.15      138.37     11.90 o 
  -4   5   9      168.95      137.58      8.96 o 
  -3   5   9     2671.06     2746.36     94.03 o 
  -2   5   9     1394.20     1662.96     23.74 o 
  -1   5   9     1801.72     2105.76     63.69 o 
   0   5   9       96.99       76.66      6.79 o 
   1   5   9     1793.45     1946.75     93.17 o 
   2   5   9     1386.74     1692.68     33.53 o 
   3   5   9     2635.94     2860.86     37.97 o 
   4   5   9      170.57      166.16     12.40 o 
   5   5   9      168.00      148.08     13.20 o 
   6   5   9       38.96       35.66      9.57 o 
   7   5   9       17.87       10.83     10.37 o 
   8   5   9       81.96       92.34     17.57 o 
   9   5   9       42.94       62.07     15.23 o 
  10   5   9       81.26       75.25     16.86 o 
  11   5   9        0.02        9.22     18.54 o 
 -10   6   9       22.25       29.54     19.47 o 
  -9   6   9        4.62       23.84     16.34 o 
  -8   6   9      462.60      502.11     46.25 o 
  -7   6   9        9.10       -1.97     10.58 o 
  -6   6   9       96.70      100.23     18.66 o 
  -5   6   9      255.32      257.73     15.34 o 
  -4   6   9      647.80      682.18     16.54 o 
  -3   6   9     1693.43     1976.72     72.47 o 
  -2   6   9      484.54      460.61     16.79 o 
  -1   6   9      716.92      786.14     15.95 o 
   0   6   9      369.89      285.76     11.02 o 
   1   6   9      723.66      797.81     23.61 o 
   2   6   9      492.88      481.50     14.48 o 
   3   6   9     1687.33     2107.47     30.05 o 
   4   6   9      651.76      741.82     21.40 o 
   5   6   9      255.18      276.32     16.36 o 
   6   6   9       98.05       96.20     12.28 o 
   7   6   9        9.47        6.18      9.58 o 
   8   6   9      461.13      488.12     29.27 o 
   9   6   9        4.72       32.54     12.42 o 
  10   6   9       22.30       36.58     20.56 o 
  11   6   9       32.89       27.23     14.61 o 
 -10   7   9       18.64       26.21     21.75 o 
  -9   7   9       31.78       19.47     16.53 o 
  -8   7   9       42.79       50.33     20.99 o 
  -7   7   9       97.45      120.70     20.61 o 
  -6   7   9       12.65       20.52      9.91 o 
  -5   7   9       75.16       97.45     11.61 o 
  -4   7   9      287.55      279.41     14.87 o 
  -3   7   9      131.56      140.17      9.13 o 
  -2   7   9      159.64      117.60     10.24 o 
  -1   7   9     1983.88     2163.23     40.39 o 
   0   7   9     3136.76     3108.59     38.22 o 
   1   7   9     1979.55     2186.68     86.77 o 
   2   7   9      156.02      153.76     10.36 o 
   3   7   9      127.07      140.82     10.21 o 
   4   7   9      286.56      305.17     14.73 o 
   5   7   9       76.72      108.30     12.95 o 
   6   7   9       12.80       18.02      9.03 o 
   7   7   9       98.74      136.97     16.37 o 
   8   7   9       42.26       68.73     13.13 o 
   9   7   9       31.50       19.50     12.78 o 
  10   7   9       18.81       24.74     14.65 o 
  11   7   9        3.03       -2.54     13.64 o 
 -10   8   9       37.56       56.51     25.36 o 
  -9   8   9       27.95       12.25     15.29 o 
  -8   8   9       48.63       45.68     18.23 o 
  -7   8   9      337.74      323.53     28.21 o 
  -6   8   9      173.48      151.31     16.88 o 
  -5   8   9       71.26       80.46     12.43 o 
  -4   8   9      144.09      144.46     13.10 o 
  -3   8   9      218.38      287.71     12.25 o 
  -2   8   9      177.18      157.71     10.31 o 
  -1   8   9      263.72      263.25     11.13 o 
   0   8   9       81.97       99.96      8.49 o 
   1   8   9      266.17      287.06     12.43 o 
   2   8   9      178.74      179.90     11.23 o 
   3   8   9      217.70      313.37     13.61 o 
   4   8   9      146.17      154.38     13.99 o 
   5   8   9       71.12       89.22     12.21 o 
   6   8   9      175.24      138.57     14.97 o 
   7   8   9      340.24      350.46     22.05 o 
   8   8   9       48.92       40.08     14.38 o 
   9   8   9       28.18       12.52     13.21 o 
  10   8   9       37.43       35.60     15.99 o 
  11   8   9        2.76       -3.93     14.40 o 
 -11   9   9        1.13       22.22     23.27 o 
 -10   9   9       43.48       27.16     19.85 o 
  -9   9   9       51.41       63.63     23.84 o 
  -8   9   9      121.89      116.25     29.44 o 
  -7   9   9       83.93       74.41     17.27 o 
  -6   9   9       42.83       15.37      9.72 o 
  -5   9   9       94.36      122.33     14.35 o 
  -4   9   9       11.43       20.21      8.10 o 
  -3   9   9      149.35      135.88      9.15 o 
  -2   9   9      198.52      201.84     11.16 o 
  -1   9   9      188.03      165.57     10.33 o 
   0   9   9      485.49      454.94     16.56 o 
   1   9   9      185.20      159.85     10.20 o 
   2   9   9      205.66      220.51     12.21 o 
   3   9   9      149.95      145.83     13.50 o 
   4   9   9       10.79       16.49      8.36 o 
   5   9   9       93.30      131.70     14.26 o 
   6   9   9       42.56       19.50     10.73 o 
   7   9   9       84.02       78.99     16.56 o 
   8   9   9      121.57      130.41     20.87 o 
   9   9   9       51.37       53.85     16.24 o 
  10   9   9       43.60       30.09     16.48 o 
  11   9   9        1.15        8.35     15.67 o 
 -10  10   9       14.19       24.88     21.18 o 
  -9  10   9       71.65       74.74     26.12 o 
  -8  10   9      131.87      113.59     29.92 o 
  -7  10   9        0.16       -4.56     13.20 o 
  -6  10   9       49.39       86.18     14.45 o 
  -5  10   9       45.02       68.18     12.86 o 
  -4  10   9       29.97       28.25      8.28 o 
  -3  10   9      104.82      110.04     10.90 o 
  -2  10   9      155.30      150.35     10.71 o 
  -1  10   9      204.96      169.35     19.85 o 
   0  10   9        0.13        9.89      5.54 o 
   1  10   9      199.37      189.04     11.64 o 
   2  10   9      153.95      153.10     13.14 o 
   3  10   9      104.29      128.21     12.77 o 
   4  10   9       30.10       25.58      8.61 o 
   5  10   9       43.55       58.50     13.55 o 
   6  10   9       48.99       75.32     16.04 o 
   7  10   9        0.19        4.47     10.41 o 
   8  10   9      132.10      144.94     22.34 o 
   9  10   9       71.72       69.55     18.51 o 
  10  10   9       14.17       15.79     14.98 o 
 -10  11   9       12.38       17.47     18.14 o 
  -9  11   9       85.03       73.79     27.07 o 
  -8  11   9       63.88       55.94     23.84 o 
  -7  11   9      269.07      282.54     44.26 o 
  -6  11   9      148.86      140.69     16.75 o 
  -5  11   9      402.41      382.47     27.13 o 
  -4  11   9      145.13      168.04     15.31 o 
  -3  11   9      693.85      647.65     20.71 o 
  -2  11   9      158.06      188.33     12.26 o 
  -1  11   9      252.57      218.80     13.20 o 
   0  11   9       33.84       33.05      7.21 o 
   1  11   9      254.07      263.50     16.00 o 
   2  11   9      159.86      176.32     13.99 o 
   3  11   9      695.54      688.34     27.39 o 
   4  11   9      146.26      188.59     21.01 o 
   5  11   9      403.11      367.42     26.27 o 
   6  11   9      147.58      149.17     21.05 o 
   7  11   9      268.53      271.51     27.70 o 
   8  11   9       63.28       53.62     16.15 o 
   9  11   9       85.11       69.89     18.38 o 
  10  11   9       12.47       16.63     14.21 o 
 -10  12   9       27.93       35.90     23.17 o 
  -9  12   9        0.23      -10.35     16.81 o 
  -8  12   9       48.45       51.47     24.50 o 
  -7  12   9       43.33       55.46     22.60 o 
  -6  12   9       95.90      145.96     18.85 o 
  -5  12   9       19.09       22.46      9.21 o 
  -4  12   9        8.84        7.51      7.16 o 
  -3  12   9       15.97       20.24      6.97 o 
  -2  12   9      129.14      128.88     11.68 o 
  -1  12   9      200.35      192.69     29.01 o 
   0  12   9        1.61        2.15      6.21 o 
   1  12   9      199.78      214.66     15.29 o 
   2  12   9      129.89      121.13     13.02 o 
   3  12   9       16.50       28.01     11.30 o 
   4  12   9        8.64        3.89     10.38 o 
   5  12   9       19.24       23.56     12.61 o 
   6  12   9       96.07      113.43     18.95 o 
   7  12   9       43.78       69.07     17.40 o 
   8  12   9       48.52       35.44     15.59 o 
   9  12   9        0.25        5.48     13.38 o 
  10  12   9       28.05       18.85     16.25 o 
  -9  13   9        1.66       14.63     16.81 o 
  -8  13   9       31.19       32.20     20.04 o 
  -7  13   9       94.23       77.21     25.55 o 
  -6  13   9       67.80       34.48     12.72 o 
  -5  13   9      107.75      107.34     15.73 o 
  -4  13   9       62.02       64.57     11.42 o 
  -3  13   9        4.99       -1.62      7.63 o 
  -2  13   9      128.87      115.24     13.78 o 
  -1  13   9       58.92       56.14     10.39 o 
   0  13   9       13.25       12.58      7.33 o 
   1  13   9       57.79       61.72     10.88 o 
   2  13   9      128.03      122.81     17.04 o 
   3  13   9        5.18        1.70      9.71 o 
   4  13   9       62.55       65.87     14.76 o 
   5  13   9      107.42      100.66     18.16 o 
   6  13   9       67.65       62.38     16.00 o 
   7  13   9       94.66       59.13     16.58 o 
   8  13   9       31.27       27.92     14.45 o 
   9  13   9        1.65        1.77     13.39 o 
  -9  14   9       61.63       68.66     27.16 o 
  -8  14   9       11.55        6.08     16.15 o 
  -7  14   9       99.87      121.18     32.29 o 
  -6  14   9       39.27       14.16     12.82 o 
  -5  14   9      113.59      118.95     17.10 o 
  -4  14   9       15.00       16.67      7.90 o 
  -3  14   9      231.52      253.38     18.80 o 
  -2  14   9      188.36      190.76     18.68 o 
  -1  14   9      142.99      149.96     15.26 o 
   0  14   9        8.65       15.21      8.63 o 
   1  14   9      142.58      136.87     17.55 o 
   2  14   9      187.09      178.64     20.58 o 
   3  14   9      232.18      246.12     24.06 o 
   4  14   9       14.96       15.88     11.52 o 
   5  14   9      113.41      138.53     21.05 o 
   6  14   9       38.83       37.88     14.83 o 
   7  14   9      100.11      116.03     20.48 o 
   8  14   9       11.42       20.29     14.58 o 
   9  14   9       61.51       59.93     19.70 o 
  -8  15   9       21.30       37.23     18.99 o 
  -7  15   9       55.61       60.69     25.26 o 
  -6  15   9       60.56       60.33     16.01 o 
  -5  15   9       83.45       88.01     15.26 o 
  -4  15   9        6.73       11.77      8.44 o 
  -3  15   9       38.20       43.21     11.66 o 
  -2  15   9       78.73      104.82     15.07 o 
  -1  15   9       91.67      101.87     13.65 o 
   0  15   9       63.61       59.68     13.28 o 
   1  15   9       91.78       92.57     15.71 o 
   2  15   9       79.35      103.03     17.60 o 
   3  15   9       37.47       46.68     14.92 o 
   4  15   9        6.67       11.23     11.86 o 
   5  15   9       83.55       97.87     19.04 o 
   6  15   9       60.43       51.94     15.78 o 
   7  15   9       55.27       84.33     18.89 o 
   8  15   9       21.25       26.08     15.45 o 
  -8  16   9       17.42        0.28     17.76 o 
  -7  16   9       54.55       75.03     26.02 o 
  -6  16   9       32.73       28.44     13.99 o 
  -5  16   9        9.02       11.10     11.17 o 
  -4  16   9       50.60       61.41     14.24 o 
  -3  16   9      199.15      226.94     22.24 o 
  -2  16   9      178.57      157.38     23.56 o 
  -1  16   9      246.91      185.53     25.96 o 
   0  16   9      344.40      329.34     24.26 o 
   1  16   9      248.76      222.78     23.23 o 
   2  16   9      177.39      134.95     19.94 o 
   3  16   9      198.51      233.10     25.48 o 
   4  16   9       50.69       58.33     16.85 o 
   5  16   9        8.86       14.39     13.99 o 
   6  16   9       32.38       25.54     13.92 o 
   7  16   9       54.87       60.43     18.95 o 
   8  16   9       17.37       28.17     16.61 o 
  -7  17   9       16.33       14.72     16.62 o 
  -6  17   9       17.90       11.90     12.21 o 
  -5  17   9        1.51        3.68     10.40 o 
  -4  17   9       44.84       37.64     14.89 o 
  -3  17   9       47.94       45.99     16.69 o 
  -2  17   9       86.03       73.59     17.76 o 
  -1  17   9      107.37       85.69     20.81 o 
   0  17   9       28.08       42.74     13.62 o 
   1  17   9      107.71       90.72     17.79 o 
   2  17   9       86.54      104.16     19.23 o 
   3  17   9       48.30       64.00     17.94 o 
   4  17   9       44.85       30.73     15.89 o 
   5  17   9        1.52       14.80     15.43 o 
   6  17   9       17.86       38.76     16.03 o 
   7  17   9       16.40       12.06     15.47 o 
  -6  18   9        0.22       -2.80     11.10 o 
  -5  18   9        8.00        8.47     16.48 o 
  -4  18   9        1.58        9.50     14.44 o 
  -3  18   9       31.02       19.56     13.12 o 
  -2  18   9        6.43        7.84     12.50 o 
  -1  18   9       27.90       21.81     14.12 o 
   0  18   9        8.01        7.20     13.59 o 
   1  18   9       28.25       34.28     14.64 o 
   2  18   9        6.37       12.45     13.97 o 
   3  18   9       31.09       28.09     16.00 o 
   4  18   9        1.60       -0.16     13.51 o 
   5  18   9        8.20        0.86     14.22 o 
   6  18   9        0.22        6.01     14.65 o 
  -5  19   9        9.12       15.80     13.46 o 
  -4  19   9        8.20       28.78     19.18 o 
  -3  19   9       15.23       14.63     18.33 o 
  -2  19   9       20.91       46.54     16.61 o 
  -1  19   9       17.69        0.01     12.58 o 
   0  19   9       22.22       33.78     20.62 o 
   1  19   9       17.74       15.02     14.72 o 
   2  19   9       20.62       34.84     16.91 o 
   3  19   9       15.24        6.74     14.36 o 
   4  19   9        8.37        6.48     15.94 o 
   5  19   9        9.09        2.50     16.46 o 
  -4  20   9       23.54       24.03     20.13 o 
  -3  20   9       10.63       29.25     19.37 o 
  -2  20   9        4.19        5.97     17.05 o 
  -1  20   9       15.64       28.69     17.18 o 
   0  20   9        3.84        5.86     18.02 o 
   1  20   9       15.73       37.45     23.70 o 
   2  20   9        4.23        1.07     16.15 o 
   3  20   9       10.54        6.33     16.48 o 
   4  20   9       23.48       21.39     18.91 o 
  -2  21   9        5.36        0.47     14.74 o 
  -1  21   9       36.43       25.40     22.80 o 
   0  21   9       11.09       26.31     22.24 o 
   1  21   9       36.47       27.29     24.21 o 
   2  21   9        5.30        5.92     22.13 o 
   0   0  10      516.35      614.53     31.58 o 
   1   0  10     6747.55     6844.47     82.63 o 
   2   0  10      547.59      813.38     15.52 o 
   3   0  10     1282.86     1481.39     44.37 o 
   4   0  10     2789.36     3052.49    119.78 o 
   5   0  10        4.06       11.85      6.70 o 
   6   0  10       79.96      162.16     14.28 o 
   7   0  10      169.54      163.56     18.63 o 
   8   0  10        1.75        5.64     10.18 o 
   9   0  10      113.77       86.94     30.39 o 
  10   0  10       17.14       21.85     15.00 o 
  11   0  10       26.31       30.17     21.27 o 
  12   0  10        0.28       -7.37     13.65 o 
 -12   1  10        0.43      -14.53     16.81 o 
 -11   1  10       15.02       20.30     14.85 o 
 -10   1  10        2.30        9.28     13.02 o 
  -9   1  10       35.46       43.70     15.74 o 
  -8   1  10      402.73      324.59     26.22 o 
  -7   1  10       70.91       66.18     11.25 o 
  -6   1  10     1504.52     1354.60     75.15 o 
  -5   1  10      245.38      295.73     15.15 o 
  -4   1  10      630.19      678.15     25.01 o 
  -3   1  10      914.39      991.49     42.48 o 
  -2   1  10      260.93      343.51     11.64 o 
  -1   1  10      825.38      929.26     21.11 o 
   0   1  10      231.44      236.60      9.87 o 
   1   1  10      812.64      910.17     16.07 o 
   2   1  10      261.38      350.71     15.45 o 
   3   1  10      907.51     1020.00     18.34 o 
   4   1  10      637.92      664.48     28.72 o 
   5   1  10      244.15      310.29     18.39 o 
   6   1  10     1502.91     1353.17     54.09 o 
   7   1  10       72.13       70.68     14.01 o 
   8   1  10      400.81      331.48     24.26 o 
   9   1  10       34.76       42.72     16.67 o 
  10   1  10        2.25        6.51     13.10 o 
  11   1  10       14.99       25.11     14.94 o 
  12   1  10        0.44       13.78     14.00 o 
 -12   2  10       15.95       24.98     21.37 o 
 -11   2  10       71.44       73.32     28.02 o 
 -10   2  10      100.20       95.91     22.33 o 
  -9   2  10      126.72      131.92     23.53 o 
  -8   2  10      100.77      101.58     17.21 o 
  -7   2  10      102.74      109.62     13.24 o 
  -6   2  10      241.70      252.02     16.56 o 
  -5   2  10      330.73      318.59     17.18 o 
  -4   2  10       59.75       55.98      8.39 o 
  -3   2  10      369.56      292.47     12.55 o 
  -2   2  10      100.07      107.66      6.79 o 
  -1   2  10      143.34      198.42      9.65 o 
   0   2  10      313.89      206.02     10.83 o 
   1   2  10      137.97      184.48      7.66 o 
   2   2  10       96.31      112.90     10.71 o 
   3   2  10      361.45      290.14     15.84 o 
   4   2  10       57.90       58.05      7.13 o 
   5   2  10      335.32      314.33     15.65 o 
   6   2  10      237.34      266.70     19.79 o 
   7   2  10      104.06      117.30     17.82 o 
   8   2  10      100.18      132.00     23.05 o 
   9   2  10      127.41      106.84     21.94 o 
  10   2  10      100.49       95.92     21.64 o 
  11   2  10       71.58       78.70     17.78 o 
  12   2  10       16.09       11.13     13.47 o 
 -11   3  10        2.20      -19.56     14.82 o 
 -10   3  10       28.89        8.45     15.86 o 
  -9   3  10      126.36      124.05     32.62 o 
  -8   3  10       41.68       42.87     11.69 o 
  -7   3  10      172.90      174.50     16.59 o 
  -6   3  10       75.43       53.09     10.01 o 
  -5   3  10      607.25      505.36     27.88 o 
  -4   3  10      344.14      442.69     16.87 o 
  -3   3  10      138.04      179.87      8.36 o 
  -2   3  10     1326.50     1237.65     33.56 o 
  -1   3  10      233.70      226.91      7.48 o 
   0   3  10     2408.41     2143.29     27.10 o 
   1   3  10      240.00      229.77     13.01 o 
   2   3  10     1346.62     1303.42     28.35 o 
   3   3  10      141.67      192.84     13.62 o 
   4   3  10      347.17      426.30     28.18 o 
   5   3  10      601.83      522.34     23.93 o 
   6   3  10       75.00       63.17     12.48 o 
   7   3  10      174.54      192.35     19.92 o 
   8   3  10       41.21       39.84     15.94 o 
   9   3  10      125.67      158.06     21.84 o 
  10   3  10       29.08       15.42     12.99 o 
  11   3  10        2.16        4.65     11.93 o 
 -11   4  10       14.60       47.87     25.07 o 
 -10   4  10       29.44       31.53     20.23 o 
  -9   4  10        9.50       10.54     18.33 o 
  -8   4  10      641.31      581.09     31.75 o 
  -7   4  10      345.59      355.76     24.68 o 
  -6   4  10      537.74      443.99     21.43 o 
  -5   4  10       95.76      103.90     12.04 o 
  -4   4  10     1545.58     1445.62     54.11 o 
  -3   4  10     1841.43     1685.93     59.50 o 
  -2   4  10      554.75      509.94     14.80 o 
  -1   4  10      830.69      673.92     19.43 o 
   0   4  10       32.19       48.84      6.70 o 
   1   4  10      834.01      662.18     17.28 o 
   2   4  10      554.58      535.86     16.86 o 
   3   4  10     1838.04     1714.77     42.95 o 
   4   4  10     1553.47     1474.07     58.34 o 
   5   4  10       95.58      117.85     12.65 o 
   6   4  10      539.17      479.13     23.80 o 
   7   4  10      347.89      386.85     21.31 o 
   8   4  10      639.56      664.64     34.03 o 
   9   4  10        9.39        9.10     12.77 o 
  10   4  10       29.70       33.35     14.45 o 
  11   4  10       14.69       27.95     13.44 o 
 -11   5  10        1.37        0.47     17.95 o 
 -10   5  10       48.49       26.50     20.80 o 
  -9   5  10       57.70       80.37     18.20 o 
  -8   5  10      156.19      150.14     19.67 o 
  -7   5  10       87.95       70.63     17.32 o 
  -6   5  10      149.36      144.01     16.90 o 
  -5   5  10       17.38       16.34      7.58 o 
  -4   5  10       57.57       70.78     11.31 o 
  -3   5  10      155.09      171.47     11.09 o 
  -2   5  10      401.61      394.37     13.89 o 
  -1   5  10     1224.07     1111.15     34.74 o 
   0   5  10     1971.39     2269.64     31.37 o 
   1   5  10     1209.13     1103.28     39.51 o 
   2   5  10      396.81      409.71     18.51 o 
   3   5  10      156.87      156.41     37.36 o 
   4   5  10       55.02       67.29      9.58 o 
   5   5  10       16.64       16.30      7.61 o 
   6   5  10      149.39      104.04     23.55 o 
   7   5  10       89.30       69.84     15.66 o 
   8   5  10      157.56      153.03     20.79 o 
   9   5  10       57.75       84.29     16.63 o 
  10   5  10       48.26       39.60     14.50 o 
  11   5  10        1.35        4.54     18.91 o 
 -11   6  10       15.31       34.28     22.60 o 
 -10   6  10       75.62       84.14     29.06 o 
  -9   6  10       25.87       22.52     12.40 o 
  -8   6  10       18.27       15.42     10.44 o 
  -7   6  10       78.11      108.90     17.28 o 
  -6   6  10       27.48       18.51     10.04 o 
  -5   6  10      621.97      563.68     27.37 o 
  -4   6  10      128.70      100.46     17.88 o 
  -3   6  10      460.88      423.76     21.41 o 
  -2   6  10      337.55      416.08     11.22 o 
  -1   6  10      284.45      283.19     13.27 o 
   0   6  10       56.64       58.91      6.91 o 
   1   6  10      286.20      268.66     40.81 o 
   2   6  10      338.15      432.34     14.75 o 
   3   6  10      462.77      429.00     16.25 o 
   4   6  10      129.88      127.05     11.96 o 
   5   6  10      615.10      580.15     21.42 o 
   6   6  10       27.54       25.83      9.41 o 
   7   6  10       76.92      122.78     18.30 o 
   8   6  10       17.95       17.88     12.07 o 
   9   6  10       25.87       35.75     13.04 o 
  10   6  10       75.38       94.98     26.31 o 
  11   6  10       15.36       17.19     15.81 o 
 -11   7  10        0.78       28.78     22.60 o 
 -10   7  10       53.63       53.28     27.45 o 
  -9   7  10       41.73       48.69     17.18 o 
  -8   7  10        5.95        4.41     11.15 o 
  -7   7  10      169.47      142.48     18.85 o 
  -6   7  10      217.09      193.33     20.50 o 
  -5   7  10      227.68      194.23     14.37 o 
  -4   7  10      968.44      952.40     51.31 o 
  -3   7  10      183.79      153.66     11.92 o 
  -2   7  10      277.06      278.02     10.63 o 
  -1   7  10      370.41      420.25     13.41 o 
   0   7  10       16.37        5.27      5.04 o 
   1   7  10      377.85      410.07     17.92 o 
   2   7  10      275.34      303.92     13.21 o 
   3   7  10      187.97      159.01     11.04 o 
   4   7  10      971.17     1113.41     27.12 o 
   5   7  10      225.60      219.05     16.98 o 
   6   7  10      218.55      226.97     20.66 o 
   7   7  10      170.57      171.49     21.29 o 
   8   7  10        6.06        8.06      9.13 o 
   9   7  10       42.18       65.77     17.51 o 
  10   7  10       53.45       65.28     18.39 o 
  11   7  10        0.77       11.91     15.77 o 
 -11   8  10        1.93       -8.26     17.76 o 
 -10   8  10       15.69        5.03     13.09 o 
  -9   8  10       78.55      119.28     29.92 o 
  -8   8  10       51.19       42.17     18.71 o 
  -7   8  10       26.31       36.17     11.99 o 
  -6   8  10       24.38        9.64      8.76 o 
  -5   8  10       87.01       80.17     11.17 o 
  -4   8  10      274.77      233.68     15.42 o 
  -3   8  10      786.72      683.75     43.47 o 
  -2   8  10      200.10      147.74     20.00 o 
  -1   8  10      478.44      509.81     15.23 o 
   0   8  10       11.88       14.64      6.44 o 
   1   8  10      482.51      488.95     25.62 o 
   2   8  10      202.26      193.27     12.02 o 
   3   8  10      780.45      657.22     18.45 o 
   4   8  10      276.22      230.41     16.75 o 
   5   8  10       86.22      105.31     13.26 o 
   6   8  10       25.21        7.94      8.62 o 
   7   8  10       26.81       28.34     10.76 o 
   8   8  10       50.62       42.47     15.85 o 
   9   8  10       78.33       94.53     20.23 o 
  10   8  10       15.66       18.15     14.33 o 
  11   8  10        1.92       12.82     15.99 o 
 -10   9  10       24.63       31.34     20.99 o 
  -9   9  10       56.55       84.62     27.83 o 
  -8   9  10      134.52      144.93     31.63 o 
  -7   9  10       26.97       29.97     11.31 o 
  -6   9  10      369.97      463.56     32.50 o 
  -5   9  10       56.96       56.07     10.10 o 
  -4   9  10      210.37      215.43     15.85 o 
  -3   9  10      599.07      560.26     20.71 o 
  -2   9  10      396.88      364.04     13.42 o 
  -1   9  10       62.20       68.61      8.18 o 
   0   9  10      274.26      244.90     11.83 o 
   1   9  10       60.91       66.82      8.33 o 
   2   9  10      394.21      385.39     15.20 o 
   3   9  10      593.75      568.03     21.90 o 
   4   9  10      209.18      239.05     17.19 o 
   5   9  10       56.29       66.56     11.68 o 
   6   9  10      367.17      493.92     35.12 o 
   7   9  10       27.09       32.95     12.69 o 
   8   9  10      134.11      138.58     22.47 o 
   9   9  10       57.17       60.46     17.67 o 
  10   9  10       24.81       10.12     14.75 o 
 -10  10  10       45.60       33.62     19.94 o 
  -9  10  10        1.40        8.64     17.85 o 
  -8  10  10       76.40       74.65     24.88 o 
  -7  10  10       64.63       46.11     14.41 o 
  -6  10  10      130.71      131.07     18.03 o 
  -5  10  10      280.75      275.56     18.10 o 
  -4  10  10      351.26      349.81     18.31 o 
  -3  10  10      493.49      409.37     21.96 o 
  -2  10  10      131.96      119.57     11.95 o 
  -1  10  10       88.95       98.53      9.63 o 
   0  10  10      519.02      406.46     22.64 o 
   1  10  10       86.82      103.85      9.78 o 
   2  10  10      129.76      116.14     12.53 o 
   3  10  10      495.71      487.97     21.01 o 
   4  10  10      352.79      368.35     19.48 o 
   5  10  10      278.86      268.59     24.76 o 
   6  10  10      128.89      142.66     19.96 o 
   7  10  10       65.13       52.79     15.77 o 
   8  10  10       76.34       68.91     17.40 o 
   9  10  10        1.36        1.54     11.68 o 
  10  10  10       45.58       45.08     17.97 o 
 -10  11  10       14.14       46.92     23.17 o 
  -9  11  10       34.94       66.01     25.07 o 
  -8  11  10       45.66       37.51     23.08 o 
  -7  11  10       19.00       36.49     15.20 o 
  -6  11  10      263.15      244.83     19.13 o 
  -5  11  10       73.75      100.66     13.69 o 
  -4  11  10      402.39      388.43     20.03 o 
  -3  11  10      262.11      309.18     17.29 o 
  -2  11  10        0.29       -2.32      6.04 o 
  -1  11  10      133.05      111.24     20.51 o 
   0  11  10      412.17      449.89     20.63 o 
   1  11  10      134.29      157.93     13.96 o 
   2  11  10        0.42       -0.84      6.58 o 
   3  11  10      259.65      321.93     18.67 o 
   4  11  10      405.97      441.04     26.77 o 
   5  11  10       74.65      101.71     17.70 o 
   6  11  10      262.26      255.24     25.69 o 
   7  11  10       18.87       41.34     14.38 o 
   8  11  10       45.56       33.14     14.71 o 
   9  11  10       34.78       41.40     16.19 o 
  10  11  10       14.25       20.89     15.60 o 
  -9  12  10       49.21       63.82     24.98 o 
  -8  12  10       56.24       62.97     24.22 o 
  -7  12  10       66.03       67.43     23.27 o 
  -6  12  10      117.34      121.18     14.65 o 
  -5  12  10       20.43       22.55      8.37 o 
  -4  12  10       79.89       63.11     10.92 o 
  -3  12  10      202.86      179.74     15.49 o 
  -2  12  10      213.01      213.00     15.90 o 
  -1  12  10       65.25       53.21      9.00 o 
   0  12  10       31.01       55.74      9.89 o 
   1  12  10       65.73       63.21     10.53 o 
   2  12  10      214.74      209.58     15.79 o 
   3  12  10      204.10      193.76     20.28 o 
   4  12  10       79.14       48.95     13.62 o 
   5  12  10       20.54       13.49     11.98 o 
   6  12  10      116.88      124.56     19.80 o 
   7  12  10       66.59       69.04     16.79 o 
   8  12  10       56.45       55.03     17.11 o 
   9  12  10       49.03       50.17     17.16 o 
  -9  13  10       38.47       40.27     22.41 o 
  -8  13  10       21.17        8.45     16.05 o 
  -7  13  10       79.04       60.90     18.37 o 
  -6  13  10       20.67       34.87     10.32 o 
  -5  13  10       76.01       75.56     12.49 o 
  -4  13  10       79.68       98.55     13.15 o 
  -3  13  10       55.34       55.18     10.89 o 
  -2  13  10      187.93      198.65     16.49 o 
  -1  13  10      130.83      124.83     15.92 o 
   0  13  10        7.48        4.19      6.94 o 
   1  13  10      129.26      107.76     13.20 o 
   2  13  10      185.84      189.87     20.29 o 
   3  13  10       55.17       50.69     13.58 o 
   4  13  10       80.07      100.41     17.65 o 
   5  13  10       76.76       59.33     16.79 o 
   6  13  10       20.72       28.58     12.99 o 
   7  13  10       78.63       60.78     16.48 o 
   8  13  10       21.25       21.08     14.13 o 
   9  13  10       38.32       19.13     15.08 o 
  -9  14  10        0.72      -11.02     15.29 o 
  -8  14  10        3.02       -0.76     13.77 o 
  -7  14  10       21.14       11.79     13.91 o 
  -6  14  10       29.07       29.52     10.04 o 
  -5  14  10       87.70       83.39     13.31 o 
  -4  14  10       34.11       29.57     10.22 o 
  -3  14  10       74.49       84.13     12.82 o 
  -2  14  10      443.46      476.50     25.58 o 
  -1  14  10       49.40       67.70     13.50 o 
   0  14  10        5.86        2.27      7.50 o 
   1  14  10       48.06       68.84     13.95 o 
   2  14  10      442.55      501.33     27.96 o 
   3  14  10       74.63       67.77     15.32 o 
   4  14  10       34.56       20.96     12.44 o 
   5  14  10       87.54      106.09     20.05 o 
   6  14  10       28.85       22.31     12.57 o 
   7  14  10       20.96       18.49     13.30 o 
   8  14  10        3.05       -1.66     12.85 o 
   9  14  10        0.73       11.57     15.82 o 
  -8  15  10       46.51       60.59     20.16 o 
  -7  15  10       16.73       18.02     14.45 o 
  -6  15  10        2.96        2.63      9.00 o 
  -5  15  10        0.19        7.89      8.43 o 
  -4  15  10        1.91        6.92     10.98 o 
  -3  15  10       64.97       53.89     12.27 o 
  -2  15  10       68.68       99.03     15.03 o 
  -1  15  10      105.67      112.76     15.50 o 
   0  15  10       43.34       46.96     12.83 o 
   1  15  10      106.62      107.65     16.74 o 
   2  15  10       67.80       84.50     16.24 o 
   3  15  10       65.85       48.32     15.24 o 
   4  15  10        1.90        9.85     12.66 o 
   5  15  10        0.23       -0.69     12.49 o 
   6  15  10        2.95       14.88     12.58 o 
   7  15  10       16.89       36.11     15.49 o 
   8  15  10       46.24       53.49     23.73 o 
  -7  16  10       33.39       22.66     15.76 o 
  -6  16  10        3.06        7.35     10.46 o 
  -5  16  10       15.00       30.44     13.40 o 
  -4  16  10       39.32       28.68     13.30 o 
  -3  16  10      201.45      233.51     22.64 o 
  -2  16  10       43.26       41.71     11.77 o 
  -1  16  10       22.55       13.86     12.61 o 
   0  16  10       12.05       13.44     12.48 o 
   1  16  10       22.82       19.88     11.52 o 
   2  16  10       42.89       41.51     15.25 o 
   3  16  10      200.84      259.11     27.09 o 
   4  16  10       39.57       43.14     15.82 o 
   5  16  10       14.98       12.11     13.94 o 
   6  16  10        2.96        1.81     12.21 o 
   7  16  10       33.62       12.39     16.08 o 
  -7  17  10       14.25        7.07     16.47 o 
  -6  17  10       17.81       10.05     12.30 o 
  -5  17  10        2.52       22.70     18.42 o 
  -4  17  10       25.24       40.20     17.09 o 
  -3  17  10       10.47       20.04     13.19 o 
  -2  17  10       21.36       17.97     12.56 o 
  -1  17  10        1.58        4.97     17.33 o 
   0  17  10       90.08      101.77     20.88 o 
   1  17  10        1.66       15.09     11.96 o 
   2  17  10       21.42       16.88     13.96 o 
   3  17  10       10.28       20.22     15.05 o 
   4  17  10       25.28       30.73     16.72 o 
   5  17  10        2.57       14.49     17.10 o 
   6  17  10       17.81       22.10     15.33 o 
   7  17  10       14.33        3.97     15.06 o 
  -6  18  10        7.38        8.96     12.97 o 
  -5  18  10        9.21       30.11     18.14 o 
  -4  18  10       35.50       49.77     21.65 o 
  -3  18  10       71.16       96.33     20.91 o 
  -2  18  10        1.11        3.75     12.67 o 
  -1  18  10       30.09        7.52     12.47 o 
   0  18  10        8.49       -2.46     11.96 o 
   1  18  10       30.22       20.86     17.06 o 
   2  18  10        1.16       -9.23     12.17 o 
   3  18  10       70.58       89.11     19.84 o 
   4  18  10       35.74       38.37     17.12 o 
   5  18  10        9.22       10.70     17.42 o 
   6  18  10        7.47       12.74     16.47 o 
  -5  19  10       21.51       16.05     19.56 o 
  -4  19  10       21.34       28.11     20.23 o 
  -3  19  10       15.22       17.66     16.90 o 
  -2  19  10       10.02       12.78     15.18 o 
  -1  19  10        4.55       -2.31     11.21 o 
   0  19  10       24.58        4.97     12.74 o 
   1  19  10        4.63        8.93     16.79 o 
   2  19  10       10.10        0.19     14.56 o 
   3  19  10       15.01       16.42     16.37 o 
   4  19  10       21.43       24.21     17.39 o 
   5  19  10       21.50        4.47     18.27 o 
  -3  20  10       35.42       32.39     22.03 o 
  -2  20  10        2.68        4.54     14.22 o 
  -1  20  10        6.12        2.05     13.26 o 
   0  20  10        2.39        0.87     15.90 o 
   1  20  10        6.22        8.40     18.51 o 
   2  20  10        2.68        6.60     36.33 o 
   3  20  10       35.40       27.73     18.72 o 
   0  21  10       10.57       14.83     22.56 o 
   1   0  11      347.09      256.97     10.94 o 
   2   0  11     6165.55     5963.31     94.74 o 
   3   0  11        7.64       -0.81      4.15 o 
   4   0  11      302.07      362.33     15.28 o 
   5   0  11       38.65       19.05      7.04 o 
   6   0  11     2891.38     2550.99     97.56 o 
   7   0  11      452.99      406.93     24.97 o 
   8   0  11        0.01       -4.15      9.57 o 
   9   0  11      141.33      126.98     23.70 o 
  10   0  11       32.05       22.81     15.09 o 
  11   0  11       19.97       18.07     15.51 o 
 -11   1  11       19.16       24.65     15.86 o 
 -10   1  11       15.18       21.78     12.79 o 
  -9   1  11       44.09       41.60     15.61 o 
  -8   1  11       67.88       50.90     14.19 o 
  -7   1  11      154.94      182.48     20.40 o 
  -6   1  11      538.52      373.49     18.54 o 
  -5   1  11      659.35      623.77     23.34 o 
  -4   1  11      417.91      360.12     19.58 o 
  -3   1  11      818.24      813.11     18.47 o 
  -2   1  11     1777.28     2069.34     30.53 o 
  -1   1  11       77.06       92.63      7.65 o 
   0   1  11       97.60       99.54      7.75 o 
   1   1  11       79.47       89.14      7.06 o 
   2   1  11     1781.60     2151.75     37.39 o 
   3   1  11      819.73      855.08     15.13 o 
   4   1  11      419.36      348.50     28.14 o 
   5   1  11      661.34      616.99     25.17 o 
   6   1  11      535.63      421.22     23.79 o 
   7   1  11      154.86      178.12     19.40 o 
   8   1  11       68.11       52.98     13.57 o 
   9   1  11       43.99       33.72     15.20 o 
  10   1  11       15.12        5.17     12.86 o 
  11   1  11       19.07       30.16     16.66 o 
 -11   2  11        6.30        4.56     15.96 o 
 -10   2  11        8.36        6.23     12.65 o 
  -9   2  11       38.72       62.29     18.09 o 
  -8   2  11      419.91      321.13     27.13 o 
  -7   2  11       82.14       58.17     13.71 o 
  -6   2  11      904.68      659.67     38.30 o 
  -5   2  11      287.57      286.83     17.20 o 
  -4   2  11      279.50      389.39     22.89 o 
  -3   2  11      674.86      575.67     16.54 o 
  -2   2  11      739.95      569.37     15.50 o 
  -1   2  11      908.48     1277.85     32.83 o 
   0   2  11      868.29      863.72     17.38 o 
   1   2  11      906.24     1251.91     18.42 o 
   2   2  11      754.11      607.16     20.79 o 
   3   2  11      672.36      619.71     21.63 o 
   4   2  11      275.24      353.12     18.10 o 
   5   2  11      290.03      309.06     19.55 o 
   6   2  11      903.84      655.99     38.03 o 
   7   2  11       82.80       66.40     14.07 o 
   8   2  11      421.52      324.05     24.98 o 
   9   2  11       38.39       29.15     15.38 o 
  10   2  11        8.25        7.73     14.27 o 
  11   2  11        6.27        5.87     12.21 o 
 -11   3  11        9.43       12.82     17.66 o 
 -10   3  11       53.99       60.21     25.64 o 
  -9   3  11       26.50       37.20     14.71 o 
  -8   3  11      206.72      269.23     25.73 o 
  -7   3  11       20.57       29.02     10.10 o 
  -6   3  11      181.79      157.77     14.43 o 
  -5   3  11       57.52       57.35      9.85 o 
  -4   3  11      361.28      287.84     14.26 o 
  -3   3  11      310.71      403.76     12.68 o 
  -2   3  11      845.11      812.00     16.16 o 
  -1   3  11      781.33      815.12     20.84 o 
   0   3  11       69.96      183.53     10.52 o 
   1   3  11      783.23      831.96     22.63 o 
   2   3  11      836.68      914.33     37.82 o 
   3   3  11      311.09      408.46     17.79 o 
   4   3  11      355.97      330.01     18.29 o 
   5   3  11       56.46       59.77     11.87 o 
   6   3  11      179.10      169.75     17.57 o 
   7   3  11       20.33       25.35     10.95 o 
   8   3  11      207.11      283.32     24.39 o 
   9   3  11       26.42       24.92     13.30 o 
  10   3  11       53.86       49.22     15.67 o 
  11   3  11        9.48       13.14     13.04 o 
 -11   4  11       25.57       29.16     20.70 o 
 -10   4  11       24.59       29.63     22.41 o 
  -9   4  11      113.94      130.49     35.71 o 
  -8   4  11       52.43       29.13     16.79 o 
  -7   4  11      861.68      760.10     32.04 o 
  -6   4  11      293.12      247.58     17.45 o 
  -5   4  11       34.87       54.94      9.79 o 
  -4   4  11      707.88      733.85     32.23 o 
  -3   4  11       65.41       72.43      7.02 o 
  -2   4  11      421.82      346.97     13.11 o 
  -1   4  11      819.98      797.16     14.56 o 
   0   4  11      264.58      276.24     12.06 o 
   1   4  11      822.48      845.99     20.43 o 
   2   4  11      420.06      356.38     15.07 o 
   3   4  11       70.44       70.30      9.24 o 
   4   4  11      710.55      807.80     26.42 o 
   5   4  11       35.33       52.65     11.54 o 
   6   4  11      293.15      297.73     18.73 o 
   7   4  11      863.82      886.28     31.17 o 
   8   4  11       52.75       44.24     12.39 o 
   9   4  11      112.50      135.40     20.50 o 
  10   4  11       24.50       43.68     15.53 o 
  11   4  11       25.68       17.77     15.14 o 
 -11   5  11        1.72       12.63     17.85 o 
 -10   5  11       43.53       42.55     23.36 o 
  -9   5  11        8.74       15.20     18.61 o 
  -8   5  11       24.59       29.77     11.46 o 
  -7   5  11      135.99      125.59     17.86 o 
  -6   5  11       84.44      108.82     15.38 o 
  -5   5  11      539.68      554.10     27.95 o 
  -4   5  11      142.65      134.74     14.32 o 
  -3   5  11      308.81      300.56     13.22 o 
  -2   5  11      504.19      523.14     16.25 o 
  -1   5  11      427.86      313.00     11.45 o 
   0   5  11      516.55      522.19     14.42 o 
   1   5  11      431.08      341.96     14.36 o 
   2   5  11      496.26      544.89     17.98 o 
   3   5  11      308.19      278.80     21.96 o 
   4   5  11      145.32      125.86     24.55 o 
   5   5  11      539.93      593.19     27.11 o 
   6   5  11       81.21       91.52     12.33 o 
   7   5  11      136.45      114.69     15.18 o 
   8   5  11       24.87       12.60     12.03 o 
   9   5  11        8.80       19.75     12.87 o 
  10   5  11       43.67       41.95     15.15 o 
  11   5  11        1.73       -0.37     19.33 o 
 -11   6  11        0.99        1.90     17.47 o 
 -10   6  11       14.72       12.06     21.75 o 
  -9   6  11       34.94       34.57     20.89 o 
  -8   6  11       55.75       64.82     15.06 o 
  -7   6  11      111.67       86.53     16.42 o 
  -6   6  11      451.77      443.82     25.07 o 
  -5   6  11       40.55       36.52     10.41 o 
  -4   6  11     1210.20     1270.20     34.97 o 
  -3   6  11      320.80      299.83     13.87 o 
  -2   6  11      420.78      434.44     15.72 o 
  -1   6  11      783.21      865.05     26.92 o 
   0   6  11       11.93        9.56      5.15 o 
   1   6  11      785.86      920.49     20.13 o 
   2   6  11      421.67      471.01     18.41 o 
   3   6  11      322.57      343.54     15.62 o 
   4   6  11     1204.13     1381.33     57.96 o 
   5   6  11       39.76       59.15     10.74 o 
   6   6  11      451.55      482.37     30.22 o 
   7   6  11      111.52      101.72     16.68 o 
   8   6  11       56.20       66.60     15.63 o 
   9   6  11       35.27       21.92     12.75 o 
  10   6  11       14.77       28.37     22.16 o 
  11   6  11        0.99       -4.06     19.59 o 
 -11   7  11       45.12       65.91     29.35 o 
 -10   7  11        6.29       11.30     18.42 o 
  -9   7  11       44.86       36.56     26.21 o 
  -8   7  11      108.91      107.32     17.81 o 
  -7   7  11      300.05      314.77     27.36 o 
  -6   7  11       21.96       30.86     11.14 o 
  -5   7  11       30.42       47.00     10.97 o 
  -4   7  11      112.44      100.29     13.50 o 
  -3   7  11      659.13      513.62     18.10 o 
  -2   7  11      141.97      135.53     11.16 o 
  -1   7  11      116.65      179.90     10.05 o 
   0   7  11      411.88      490.57     14.81 o 
   1   7  11      119.16      148.37     24.84 o 
   2   7  11      143.04      148.33     10.91 o 
   3   7  11      657.16      550.93     17.90 o 
   4   7  11      113.97      135.66     11.76 o 
   5   7  11       31.95       46.62     12.02 o 
   6   7  11       21.76       24.94     11.21 o 
   7   7  11      299.56      351.41     25.91 o 
   8   7  11      109.01      162.18     21.54 o 
   9   7  11       44.88       58.43     16.48 o 
  10   7  11        6.34        6.07     13.39 o 
  11   7  11       45.16       37.99     18.12 o 
 -11   8  11        0.91      -26.92     17.95 o 
 -10   8  11        0.80       15.77     26.78 o 
  -9   8  11       30.52       26.96     16.08 o 
  -8   8  11      256.87      224.73     25.01 o 
  -7   8  11        5.27       10.62      9.70 o 
  -6   8  11      190.10      226.91     21.42 o 
  -5   8  11       80.13       65.20     12.72 o 
  -4   8  11      205.00      178.95     17.64 o 
  -3   8  11      530.28      492.18     18.62 o 
  -2   8  11      153.05      137.30     20.45 o 
  -1   8  11     1000.35      925.99     19.51 o 
   0   8  11      140.87      120.34      9.58 o 
   1   8  11     1001.23      965.99     40.96 o 
   2   8  11      152.13      176.63     11.86 o 
   3   8  11      527.36      491.77     17.16 o 
   4   8  11      207.41      193.87     16.03 o 
   5   8  11       80.42       90.57     12.94 o 
   6   8  11      190.28      253.73     25.89 o 
   7   8  11        5.42       15.26      9.80 o 
   8   8  11      256.63      248.80     28.09 o 
   9   8  11       30.53       44.83     15.91 o 
  10   8  11        0.83       17.65     14.74 o 
  11   8  11        0.90       -5.54     15.61 o 
 -10   9  11        0.62       13.30     29.06 o 
  -9   9  11       33.19       24.22     14.42 o 
  -8   9  11        6.52       16.65     11.32 o 
  -7   9  11       11.56       22.58     10.77 o 
  -6   9  11       45.92       40.20     11.81 o 
  -5   9  11      242.53      270.43     17.32 o 
  -4   9  11      911.14      874.33     36.94 o 
  -3   9  11       40.94       79.32     10.88 o 
  -2   9  11       44.85       39.58      8.56 o 
  -1   9  11       63.41       62.31      8.14 o 
   0   9  11      296.29      340.97     15.93 o 
   1   9  11       63.36       55.65      8.84 o 
   2   9  11       44.81       42.66      8.45 o 
   3   9  11       40.32       64.63     11.02 o 
   4   9  11      911.72      870.72     28.23 o 
   5   9  11      247.02      301.28     20.53 o 
   6   9  11       46.02       51.12     12.29 o 
   7   9  11       11.08       13.51     12.24 o 
   8   9  11        6.54       12.21     12.29 o 
   9   9  11       33.06       13.09     13.97 o 
  10   9  11        0.62       -0.16     14.56 o 
 -10  10  11        2.05        0.28     31.15 o 
  -9  10  11       30.16       23.62     14.93 o 
  -8  10  11       39.61       43.48     16.08 o 
  -7  10  11       42.56       63.58     14.39 o 
  -6  10  11       16.39       22.01      9.49 o 
  -5  10  11       38.37       30.93      9.15 o 
  -4  10  11      475.32      446.36     23.95 o 
  -3  10  11       78.35       80.82     10.92 o 
  -2  10  11      212.99      263.94     15.42 o 
  -1  10  11      145.99      174.55     11.64 o 
   0  10  11      320.54      249.89     12.89 o 
   1  10  11      145.26      170.28     11.62 o 
   2  10  11      207.48      254.05     16.62 o 
   3  10  11       79.06       83.94     12.11 o 
   4  10  11      481.11      450.23     21.35 o 
   5  10  11       38.58       29.57     10.92 o 
   6  10  11       16.44       22.16     11.93 o 
   7  10  11       42.71       44.10     14.57 o 
   8  10  11       39.71       52.87     16.44 o 
   9  10  11       30.21       18.50     13.83 o 
  10  10  11        2.06       15.58     14.36 o 
 -10  11  11       28.13       21.37     20.38 o 
  -9  11  11       11.35       11.96     15.02 o 
  -8  11  11      123.96       94.98     21.55 o 
  -7  11  11       36.75       64.07     15.01 o 
  -6  11  11      117.49      131.28     18.63 o 
  -5  11  11       36.73       54.54     10.93 o 
  -4  11  11      237.81      209.87     19.95 o 
  -3  11  11       33.25       23.11      8.13 o 
  -2  11  11      146.35      134.77     13.09 o 
  -1  11  11      352.35      387.34     21.03 o 
   0  11  11        0.01       -3.22      5.60 o 
   1  11  11      356.34      415.90     18.99 o 
   2  11  11      145.17      155.78     14.86 o 
   3  11  11       33.30       29.75     10.31 o 
   4  11  11      235.24      198.97     21.44 o 
   5  11  11       35.97       48.85     14.54 o 
   6  11  11      118.65      113.85     18.99 o 
   7  11  11       37.24       54.32     15.92 o 
   8  11  11      123.84      110.54     20.43 o 
   9  11  11       11.38       32.10     15.56 o 
  10  11  11       27.99       34.83     18.24 o 
  -9  12  11       13.25       27.77     17.70 o 
  -8  12  11       13.88       -2.08     12.56 o 
  -7  12  11       43.09       29.09     11.92 o 
  -6  12  11       47.40       64.23     13.94 o 
  -5  12  11       51.02       73.21     11.68 o 
  -4  12  11       12.56       17.86      9.05 o 
  -3  12  11       51.38       68.72     11.34 o 
  -2  12  11       34.35       35.34      8.96 o 
  -1  12  11      110.21      100.75     12.17 o 
   0  12  11        1.12       -6.99      6.14 o 
   1  12  11      112.01      101.30     12.46 o 
   2  12  11       34.09       35.47      9.73 o 
   3  12  11       52.74       77.59     14.97 o 
   4  12  11       12.32       12.84     10.15 o 
   5  12  11       51.35       59.15     15.57 o 
   6  12  11       47.33       59.95     15.71 o 
   7  12  11       43.29       28.70     13.91 o 
   8  12  11       14.12        1.34     11.56 o 
   9  12  11       13.26       20.73     15.35 o 
  -9  13  11        7.53        9.49     15.18 o 
  -8  13  11        1.00       -6.34     12.22 o 
  -7  13  11        9.24        7.73     13.62 o 
  -6  13  11        7.35        4.95      9.04 o 
  -5  13  11       87.24      113.53     16.86 o 
  -4  13  11       60.89       68.12     13.39 o 
  -3  13  11      251.17      246.83     18.06 o 
  -2  13  11      291.25      241.60     17.40 o 
  -1  13  11       19.57       12.06      7.93 o 
   0  13  11      256.83      307.53     20.48 o 
   1  13  11       19.68       26.61      9.50 o 
   2  13  11      288.62      258.58     22.71 o 
   3  13  11      251.54      246.13     23.79 o 
   4  13  11       60.53       74.36     16.21 o 
   5  13  11       86.82      115.40     19.60 o 
   6  13  11        7.37        7.02     11.79 o 
   7  13  11        9.22       15.08     12.49 o 
   8  13  11        0.99        4.83     13.26 o 
   9  13  11        7.56       14.14     15.25 o 
  -8  14  11       15.37       16.92     16.29 o 
  -7  14  11       18.07       19.67     14.76 o 
  -6  14  11       31.43       36.48     12.85 o 
  -5  14  11       13.04       16.19     10.26 o 
  -4  14  11       75.67       47.03     12.70 o 
  -3  14  11       66.35       68.77     11.59 o 
  -2  14  11       11.36        9.34      8.55 o 
  -1  14  11       48.95       42.47     10.97 o 
   0  14  11       13.20       10.54      9.32 o 
   1  14  11       48.39       35.93     11.93 o 
   2  14  11       11.17       14.10     10.36 o 
   3  14  11       67.18       63.58     15.05 o 
   4  14  11       75.88       36.95     15.03 o 
   5  14  11       12.95       11.38     12.85 o 
   6  14  11       31.47       37.12     15.29 o 
   7  14  11       18.07       32.98     15.90 o 
   8  14  11       15.40        8.86     13.78 o 
  -8  15  11        0.43        9.10     20.28 o 
  -7  15  11        3.25       -0.31     17.09 o 
  -6  15  11        3.93        5.63     10.18 o 
  -5  15  11       52.01       43.24     12.97 o 
  -4  15  11      148.57      116.89     20.32 o 
  -3  15  11      139.45      120.55     16.75 o 
  -2  15  11      148.05      115.40     15.93 o 
  -1  15  11      229.40      222.33     19.63 o 
   0  15  11       24.24       22.70     12.96 o 
   1  15  11      228.31      257.05     23.82 o 
   2  15  11      149.02      129.49     19.25 o 
   3  15  11      139.06      107.64     19.01 o 
   4  15  11      149.05      126.63     21.27 o 
   5  15  11       52.26       42.97     15.66 o 
   6  15  11        3.93        0.94     13.19 o 
   7  15  11        3.30       -3.16     12.87 o 
   8  15  11        0.44       12.34     16.37 o 
  -7  16  11        6.62        0.98     13.59 o 
  -6  16  11       25.24       25.39     18.04 o 
  -5  16  11        3.36       -7.02     10.07 o 
  -4  16  11       95.51       94.06     19.81 o 
  -3  16  11        5.79       10.82      9.92 o 
  -2  16  11       83.69       98.16     15.40 o 
  -1  16  11       23.40       36.21     14.45 o 
   0  16  11        0.38       -0.36     10.91 o 
   1  16  11       23.33       18.67     13.82 o 
   2  16  11       84.64       81.86     18.04 o 
   3  16  11        5.63        5.45     12.69 o 
   4  16  11       95.27      105.91     21.35 o 
   5  16  11        3.31       -4.44     12.91 o 
   6  16  11       25.21       26.30     17.09 o 
   7  16  11        6.73        6.70     13.53 o 
  -6  17  11       25.21       23.65     17.47 o 
  -5  17  11        0.47        7.03     16.72 o 
  -4  17  11       45.16       51.05     15.06 o 
  -3  17  11       42.10       25.26     18.42 o 
  -2  17  11       28.55       31.59     14.83 o 
  -1  17  11      273.34      263.68     30.14 o 
   0  17  11       39.15       56.21     17.76 o 
   1  17  11      271.37      253.50     40.70 o 
   2  17  11       28.66       38.32     14.06 o 
   3  17  11       42.06       31.45     15.03 o 
   4  17  11       45.01       42.62     17.64 o 
   5  17  11        0.50       -5.41     14.13 o 
   6  17  11       25.27        9.16     16.59 o 
  -5  18  11       10.04       40.93     21.84 o 
  -4  18  11       11.06       13.68     16.05 o 
  -3  18  11       16.00       37.99     19.94 o 
  -2  18  11       35.62       12.62     17.09 o 
  -1  18  11       22.11       13.29     16.86 o 
   0  18  11       79.17       61.01     17.98 o 
   1  18  11       22.06       18.81     15.07 o 
   2  18  11       36.09       24.59     19.16 o 
   3  18  11       15.97       21.67     15.92 o 
   4  18  11       10.84       12.68     15.21 o 
   5  18  11       10.06       16.80     17.54 o 
  -4  19  11       10.14       24.12     18.04 o 
  -3  19  11        9.01       12.06     17.57 o 
  -2  19  11        6.97       -3.80     12.54 o 
  -1  19  11       11.50        5.01     13.00 o 
   0  19  11        6.82       22.06     14.87 o 
   1  19  11       11.36        2.08     13.64 o 
   2  19  11        6.96       13.82     18.67 o 
   3  19  11        9.04        4.02     16.51 o 
   4  19  11       10.25       12.89     16.90 o 
  -3  20  11       27.70       23.17     23.65 o 
  -2  20  11        9.22        8.18     15.43 o 
  -1  20  11       19.01       20.95     14.93 o 
   0  20  11        2.76       -2.18     14.48 o 
   1  20  11       19.19       20.17     20.11 o 
   2  20  11        9.31       23.68     21.97 o 
   3  20  11       27.64       23.90     23.10 o 
   0   0  12     1793.12     1744.16    112.92 o 
   1   0  12     6349.12     6974.38     94.28 o 
   2   0  12      152.46      216.20     10.47 o 
   3   0  12        0.81        8.54      4.89 o 
   4   0  12        0.02        1.61      5.07 o 
   5   0  12        9.49       10.52      8.96 o 
   6   0  12     1695.97     1323.47     40.19 o 
   7   0  12      996.22     1094.81     74.99 o 
   8   0  12      145.62      162.59     20.60 o 
   9   0  12        8.35       22.12     13.47 o 
  10   0  12        5.49        8.15     12.62 o 
  11   0  12        2.13        0.12     16.38 o 
 -11   1  12       25.04       35.80     15.98 o 
 -10   1  12        4.75       10.89     13.25 o 
  -9   1  12       17.57       22.40     12.14 o 
  -8   1  12        8.57        9.19     11.04 o 
  -7   1  12      228.92      193.26     20.98 o 
  -6   1  12      163.53      103.98     15.70 o 
  -5   1  12      422.74      393.56     31.64 o 
  -4   1  12      701.59      641.80     22.77 o 
  -3   1  12     1823.89     1693.30     30.12 o 
  -2   1  12     2284.48     2407.15     63.52 o 
  -1   1  12      579.98      770.35     30.81 o 
   0   1  12        4.30       38.29      6.56 o 
   1   1  12      584.79      736.24     16.51 o 
   2   1  12     2288.35     2402.07     26.76 o 
   3   1  12     1836.12     1745.45     36.58 o 
   4   1  12      706.55      728.52     26.65 o 
   5   1  12      425.40      431.85     27.19 o 
   6   1  12      165.30      113.82     16.27 o 
   7   1  12      231.33      199.83     20.88 o 
   8   1  12        8.77        5.71     10.34 o 
   9   1  12       17.33       18.79     13.56 o 
  10   1  12        4.67        3.89     12.50 o 
  11   1  12       25.05       15.29     15.39 o 
 -11   2  12        4.33       15.39     18.80 o 
 -10   2  12        7.66       17.65     13.60 o 
  -9   2  12      108.06       94.66     17.81 o 
  -8   2  12       45.52       34.64     12.90 o 
  -7   2  12      901.78      887.59     36.56 o 
  -6   2  12     1059.96      949.45     53.23 o 
  -5   2  12       62.44       68.33      9.85 o 
  -4   2  12       42.49       19.60      6.60 o 
  -3   2  12      138.85      153.16      7.84 o 
  -2   2  12      384.01      595.41     16.41 o 
  -1   2  12       48.57       66.48      7.70 o 
   0   2  12      472.32      460.40     14.70 o 
   1   2  12       49.38       59.78      6.35 o 
   2   2  12      386.13      604.38     21.89 o 
   3   2  12      137.41      163.78     13.87 o 
   4   2  12       40.51       19.61      8.39 o 
   5   2  12       63.28       75.23     13.04 o 
   6   2  12     1067.79     1002.05     40.07 o 
   7   2  12      900.10      936.18     39.59 o 
   8   2  12       45.43       42.45     13.50 o 
   9   2  12      108.53       88.12     20.28 o 
  10   2  12        7.58       12.86     14.66 o 
  11   2  12        4.33        3.51     12.96 o 
 -11   3  12        2.31       19.37     17.85 o 
 -10   3  12       48.26       75.03     28.30 o 
  -9   3  12       48.22       86.19     17.05 o 
  -8   3  12       20.92       25.86     12.37 o 
  -7   3  12       39.63       61.37     15.03 o 
  -6   3  12      204.07      181.10     15.37 o 
  -5   3  12      340.07      382.45     17.56 o 
  -4   3  12      355.32      453.58     20.16 o 
  -3   3  12       87.85      120.74      8.10 o 
  -2   3  12     1605.62     1875.58     24.86 o 
  -1   3  12      190.40      169.09      7.91 o 
   0   3  12       36.31       41.78      6.98 o 
   1   3  12      195.62      181.68     12.98 o 
   2   3  12     1596.71     1928.20     42.78 o 
   3   3  12       90.58      143.97     13.62 o 
   4   3  12      352.60      505.54     22.30 o 
   5   3  12      338.70      391.98     21.42 o 
   6   3  12      205.07      197.11     18.95 o 
   7   3  12       40.44       81.70     15.84 o 
   8   3  12       20.39       38.51     12.69 o 
   9   3  12       48.15       60.64     17.44 o 
  10   3  12       48.08       62.01     17.56 o 
  11   3  12        2.37       12.04     14.52 o 
 -11   4  12        7.44        0.09     15.96 o 
 -10   4  12       40.82       14.06     18.04 o 
  -9   4  12       50.71       71.31     19.98 o 
  -8   4  12      376.09      383.95     46.20 o 
  -7   4  12       22.32       24.87     12.33 o 
  -6   4  12     1223.73     1124.76     31.43 o 
  -5   4  12       81.72       62.74     10.00 o 
  -4   4  12      488.94      425.29     17.60 o 
  -3   4  12       23.76       27.83      5.78 o 
  -2   4  12      324.72      260.45     12.38 o 
  -1   4  12      490.57      395.89     11.07 o 
   0   4  12      358.94      278.63     12.37 o 
   1   4  12      479.27      397.19     15.41 o 
   2   4  12      325.83      289.77     14.35 o 
   3   4  12       23.80       26.92      8.48 o 
   4   4  12      493.93      475.78     22.37 o 
   5   4  12       80.43       65.79     12.26 o 
   6   4  12     1224.06     1217.34     37.53 o 
   7   4  12       22.70       28.16     10.97 o 
   8   4  12      374.07      388.42     23.49 o 
   9   4  12       50.65       69.94     16.77 o 
  10   4  12       41.02       34.35     14.79 o 
  11   4  12        7.49        6.35     13.37 o 
 -11   5  12       27.31       24.79     22.22 o 
 -10   5  12        6.17        3.99     17.47 o 
  -9   5  12       70.70       52.61     25.45 o 
  -8   5  12       50.93       49.54     17.70 o 
  -7   5  12      412.25      323.81     24.54 o 
  -6   5  12       93.51       86.96     14.97 o 
  -5   5  12      127.21      130.98     15.05 o 
  -4   5  12     1678.90     1491.02     39.17 o 
  -3   5  12      696.68      601.21     17.64 o 
  -2   5  12       72.81       85.68      9.15 o 
  -1   5  12      176.26      172.36     12.50 o 
   0   5  12      149.14      114.82      8.75 o 
   1   5  12      175.23      187.12     11.63 o 
   2   5  12       76.02       95.54     10.28 o 
   3   5  12      698.27      639.50     20.88 o 
   4   5  12     1687.19     1725.87     35.38 o 
   5   5  12      127.33      145.46     14.35 o 
   6   5  12       92.97       96.10     13.40 o 
   7   5  12      414.20      360.24     25.87 o 
   8   5  12       52.00       52.58     14.79 o 
   9   5  12       70.64       56.98     16.04 o 
  10   5  12        6.16       10.23     12.50 o 
  11   5  12       27.21       33.99     26.24 o 
 -11   6  12       17.69       22.22     20.51 o 
 -10   6  12       51.79       50.81     23.46 o 
  -9   6  12       29.61       25.45     19.09 o 
  -8   6  12      286.48      256.12     46.25 o 
  -7   6  12      113.76       88.67     16.72 o 
  -6   6  12      124.37      138.01     18.94 o 
  -5   6  12       51.03       54.90     11.59 o 
  -4   6  12        9.70       14.92      9.49 o 
  -3   6  12      586.12      604.05     21.85 o 
  -2   6  12      420.83      395.41     15.21 o 
  -1   6  12      382.52      447.29     15.76 o 
   0   6  12      104.25       79.57      8.11 o 
   1   6  12      384.27      476.46     15.84 o 
   2   6  12      416.59      411.27     16.70 o 
   3   6  12      581.48      615.26     25.23 o 
   4   6  12        9.14        1.20      7.01 o 
   5   6  12       52.76       77.56     11.83 o 
   6   6  12      125.42      133.07     17.41 o 
   7   6  12      115.11      112.88     18.12 o 
   8   6  12      286.19      265.53     26.15 o 
   9   6  12       29.73       39.36     14.58 o 
  10   6  12       51.79       57.42     25.09 o 
  11   6  12       17.69       33.06     26.16 o 
 -11   7  12       20.67       42.26     26.31 o 
 -10   7  12       42.69       38.56     21.94 o 
  -9   7  12      129.95      113.11     36.09 o 
  -8   7  12      101.28       97.79     16.91 o 
  -7   7  12       10.27        7.90      9.93 o 
  -6   7  12      169.73      160.63     18.52 o 
  -5   7  12       96.20       96.63     14.46 o 
  -4   7  12      241.36      155.86     18.13 o 
  -3   7  12      296.06      271.02     14.64 o 
  -2   7  12      443.75      378.12     15.85 o 
  -1   7  12      192.17      187.35     10.56 o 
   0   7  12      665.20      748.10     18.38 o 
   1   7  12      188.44      199.77     12.06 o 
   2   7  12      451.02      375.41     26.19 o 
   3   7  12      296.24      304.18     15.15 o 
   4   7  12      243.05      170.29     13.20 o 
   5   7  12       96.05      112.60     16.15 o 
   6   7  12      169.85      189.10     20.12 o 
   7   7  12       10.00        0.34      9.76 o 
   8   7  12      101.39      112.77     18.77 o 
   9   7  12      129.96      114.29     27.38 o 
  10   7  12       42.40       43.84     17.35 o 
  11   7  12       20.70       13.89     17.46 o 
 -10   8  12        6.87       -6.36     25.64 o 
  -9   8  12       38.48       56.03     30.58 o 
  -8   8  12        5.10       17.92     11.48 o 
  -7   8  12      182.46      166.15     20.05 o 
  -6   8  12       12.86        4.93      7.60 o 
  -5   8  12      115.01      116.13     15.81 o 
  -4   8  12      356.62      341.17     21.41 o 
  -3   8  12      180.17      174.17     13.29 o 
  -2   8  12      196.30      158.71     12.52 o 
  -1   8  12     1376.10     1276.01     36.44 o 
   0   8  12        0.40        1.52      5.29 o 
   1   8  12     1375.28     1254.34     28.90 o 
   2   8  12      193.84      185.97     12.61 o 
   3   8  12      179.03      210.96     13.77 o 
   4   8  12      354.96      373.27     20.28 o 
   5   8  12      116.41      154.11     16.46 o 
   6   8  12       13.26        2.44      8.64 o 
   7   8  12      181.80      202.18     19.48 o 
   8   8  12        5.05       21.21     13.45 o 
   9   8  12       38.52       42.40     16.61 o 
  10   8  12        6.86       15.47     15.74 o 
 -10   9  12       15.51       16.53     29.06 o 
  -9   9  12        2.26       13.20     27.16 o 
  -8   9  12       55.14       68.29     15.09 o 
  -7   9  12       72.33       59.41     13.45 o 
  -6   9  12      136.92      116.00     16.83 o 
  -5   9  12        1.87       12.98      8.42 o 
  -4   9  12      289.00      223.01     19.34 o 
  -3   9  12      112.37      143.61     13.03 o 
  -2   9  12       68.54       65.32     11.71 o 
  -1   9  12       30.81       33.41      8.01 o 
   0   9  12       11.38       13.76      6.33 o 
   1   9  12       31.59       43.05      8.10 o 
   2   9  12       67.63       96.35     10.38 o 
   3   9  12      113.00      153.87     15.06 o 
   4   9  12      288.13      268.44     19.57 o 
   5   9  12        1.83       12.89      9.53 o 
   6   9  12      137.92      109.57     14.96 o 
   7   9  12       71.53       51.29     16.50 o 
   8   9  12       55.39       56.00     16.93 o 
   9   9  12        2.30        3.19     12.83 o 
  10   9  12       15.55       36.47     17.70 o 
 -10  10  12       24.24       35.61     34.00 o 
  -9  10  12        7.23       12.88     14.25 o 
  -8  10  12       56.44       47.33     13.65 o 
  -7  10  12      102.95      116.55     22.05 o 
  -6  10  12       56.58       36.46     11.10 o 
  -5  10  12        4.22       -0.81      7.66 o 
  -4  10  12      421.25      361.35     21.99 o 
  -3  10  12       93.78      121.68     13.06 o 
  -2  10  12       54.03       52.69      9.14 o 
  -1  10  12      132.43      134.22     12.22 o 
   0  10  12        3.43        4.16      6.01 o 
   1  10  12      132.17      114.47     19.41 o 
   2  10  12       53.42       51.80     10.60 o 
   3  10  12       95.31      117.04     14.11 o 
   4  10  12      418.23      401.83     21.22 o 
   5  10  12        4.41        6.12      8.90 o 
   6  10  12       57.70       49.15     15.15 o 
   7  10  12      102.90      116.66     20.70 o 
   8  10  12       56.74       66.16     17.52 o 
   9  10  12        7.26       10.76     13.71 o 
  10  10  12       24.20       33.74     18.15 o 
  -9  11  12        3.73        7.26     14.86 o 
  -8  11  12        6.11        1.36     11.36 o 
  -7  11  12       39.44       38.67     12.69 o 
  -6  11  12       29.33       16.91      9.24 o 
  -5  11  12      145.96      157.47     18.49 o 
  -4  11  12      226.81      191.62     19.29 o 
  -3  11  12       33.90       17.66      8.30 o 
  -2  11  12      130.96      191.16     15.12 o 
  -1  11  12       67.47       65.94     10.45 o 
   0  11  12      138.92      139.96     11.91 o 
   1  11  12       68.22       58.43     10.61 o 
   2  11  12      131.57      183.11     15.65 o 
   3  11  12       35.17       34.49     10.24 o 
   4  11  12      225.34      209.78     18.59 o 
   5  11  12      145.93      149.16     21.30 o 
   6  11  12       29.38       15.71     12.54 o 
   7  11  12       39.38       27.05     13.92 o 
   8  11  12        6.06       13.30     13.08 o 
   9  11  12        3.82       21.37     15.94 o 
  -9  12  12        2.62        6.83     14.09 o 
  -8  12  12       30.26       28.52     15.34 o 
  -7  12  12       17.01       35.37     12.01 o 
  -6  12  12        3.77       10.94      9.59 o 
  -5  12  12       14.05       19.10     10.41 o 
  -4  12  12      246.68      257.35     22.41 o 
  -3  12  12        4.58        8.84      8.05 o 
  -2  12  12        4.95        1.50      7.31 o 
  -1  12  12      197.72      166.93     36.61 o 
   0  12  12      484.05      521.51     24.70 o 
   1  12  12      200.21      201.33     16.09 o 
   2  12  12        5.00        8.31      8.66 o 
   3  12  12        4.57        8.52     10.31 o 
   4  12  12      245.51      261.45     24.87 o 
   5  12  12       14.39       21.59     12.55 o 
   6  12  12        3.68       -5.52     11.12 o 
   7  12  12       16.75       10.40     13.19 o 
   8  12  12       30.41       45.26     16.26 o 
   9  12  12        2.61        5.22     13.97 o 
  -9  13  12       33.05        2.76     13.59 o 
  -8  13  12       33.16       33.38     17.57 o 
  -7  13  12       20.96       22.75     11.56 o 
  -6  13  12       67.03       71.01     14.57 o 
  -5  13  12       57.18       77.83     15.40 o 
  -4  13  12      117.34      129.18     17.23 o 
  -3  13  12       88.03       81.19     13.85 o 
  -2  13  12       26.54       28.29      9.94 o 
  -1  13  12        1.90       -0.10      7.12 o 
   0  13  12      111.52      105.55     15.06 o 
   1  13  12        2.07        3.15      8.53 o 
   2  13  12       25.94       15.71     11.17 o 
   3  13  12       87.50       81.35     15.71 o 
   4  13  12      116.99      138.10     20.35 o 
   5  13  12       57.18       77.72     18.04 o 
   6  13  12       66.79       88.77     19.67 o 
   7  13  12       20.81       20.91     13.70 o 
   8  13  12       32.86       27.73     18.18 o 
   9  13  12       33.07       21.78     17.34 o 
  -8  14  12        3.54        2.02     12.94 o 
  -7  14  12        1.52       23.07     14.14 o 
  -6  14  12        3.54        5.78      9.71 o 
  -5  14  12       15.41       19.98     10.49 o 
  -4  14  12       55.54       32.10     11.99 o 
  -3  14  12        6.48       13.16     10.60 o 
  -2  14  12      200.47      179.22     18.80 o 
  -1  14  12        2.39        8.67      7.73 o 
   0  14  12      151.38      210.86     19.57 o 
   1  14  12        2.58       11.77     12.87 o 
   2  14  12      200.52      179.72     20.76 o 
   3  14  12        6.36        7.06     10.60 o 
   4  14  12       55.54       25.40     12.97 o 
   5  14  12       15.67       13.66     13.68 o 
   6  14  12        3.55        4.83     12.98 o 
   7  14  12        1.58        7.98     12.09 o 
   8  14  12        3.52       13.82     15.59 o 
  -8  15  12        4.82        3.82     14.38 o 
  -7  15  12       10.37       -4.02     12.35 o 
  -6  15  12        0.51        0.36      9.23 o 
  -5  15  12      129.51      142.84     20.42 o 
  -4  15  12       97.28       94.22     18.92 o 
  -3  15  12      350.14      340.44     59.45 o 
  -2  15  12       35.61       38.91     11.99 o 
  -1  15  12       75.40       77.89     14.02 o 
   0  15  12        0.88       31.55     13.89 o 
   1  15  12       75.05       77.25     18.84 o 
   2  15  12       36.03       43.94     13.65 o 
   3  15  12      351.32      344.42     28.06 o 
   4  15  12       96.37       94.42     19.75 o 
   5  15  12      129.31      143.41     23.41 o 
   6  15  12        0.54       -2.57     13.14 o 
   7  15  12       10.34       21.00     14.14 o 
   8  15  12        4.83       15.33     16.89 o 
  -7  16  12        3.08        8.46     15.11 o 
  -6  16  12        0.60        0.17     10.85 o 
  -5  16  12        8.68       33.31     14.30 o 
  -4  16  12       27.01       50.08     15.60 o 
  -3  16  12        7.99        9.40     10.20 o 
  -2  16  12        5.23        7.78      8.79 o 
  -1  16  12       93.34      117.19     21.61 o 
   0  16  12        0.56        1.51     12.07 o 
   1  16  12       92.93      108.13     22.03 o 
   2  16  12        5.10        0.60     13.10 o 
   3  16  12        8.13       17.29     12.26 o 
   4  16  12       26.88       31.23     16.14 o 
   5  16  12        8.61       14.73     14.75 o 
   6  16  12        0.61        3.48     15.89 o 
   7  16  12        3.12        9.25     14.23 o 
  -6  17  12        1.70       -1.71     14.15 o 
  -5  17  12        2.84        7.24     11.17 o 
  -4  17  12       13.21       19.21     12.45 o 
  -3  17  12       48.71       54.93     15.56 o 
  -2  17  12        2.56        2.25     12.43 o 
  -1  17  12       93.32       84.33     19.67 o 
   0  17  12       20.11       22.53     14.02 o 
   1  17  12       92.83      105.09     22.04 o 
   2  17  12        2.63      -11.85     11.77 o 
   3  17  12       49.22       53.36     16.25 o 
   4  17  12       13.28       17.74     15.48 o 
   5  17  12        2.82       -4.98     15.42 o 
   6  17  12        1.70       -0.81     17.07 o 
  -5  18  12       45.10       44.45     21.18 o 
  -4  18  12       24.86       19.28     17.95 o 
  -3  18  12       22.55       25.83     18.14 o 
  -2  18  12       25.52        9.33     12.92 o 
  -1  18  12       21.10       15.44     13.76 o 
   0  18  12        3.27       10.80     14.09 o 
   1  18  12       21.11        3.73     14.36 o 
   2  18  12       25.33       26.08     15.91 o 
   3  18  12       22.59       16.44     23.65 o 
   4  18  12       24.62       19.44     17.58 o 
   5  18  12       45.10       42.12     20.43 o 
  -4  19  12        3.35        7.03     16.15 o 
  -3  19  12       25.98       14.63     18.80 o 
  -2  19  12        0.44        2.19     13.60 o 
  -1  19  12       11.36       -0.95     12.28 o 
   0  19  12        3.01        3.90     13.00 o 
   1  19  12       11.52       19.28     15.44 o 
   2  19  12        0.45       -0.52     13.65 o 
   3  19  12       26.07       29.11     23.25 o 
   4  19  12        3.39       -0.92     18.47 o 
  -2  20  12        5.49        2.85     17.28 o 
  -1  20  12       23.98       19.10     16.74 o 
   0  20  12       26.58       60.68     21.92 o 
   1  20  12       23.97       46.41     20.41 o 
   2  20  12        5.42      -10.23     21.49 o 
   1   0  13       63.28       44.81      7.06 o 
   2   0  13      216.90      200.90     10.79 o 
   3   0  13      407.36      397.56     13.13 o 
   4   0  13       13.10       66.46     12.03 o 
   5   0  13       39.91       21.00      9.60 o 
   6   0  13       37.60       87.04     14.74 o 
   7   0  13      122.47      122.02     18.11 o 
   8   0  13       22.31       21.77     12.22 o 
   9   0  13       36.25       29.66     13.02 o 
  10   0  13        7.29        9.58     12.29 o 
  11   0  13       18.80       31.11     23.13 o 
 -11   1  13        3.64        5.57     12.18 o 
 -10   1  13        3.03       14.19     11.90 o 
  -9   1  13       37.03       61.34     15.62 o 
  -8   1  13      114.28      114.12     18.14 o 
  -7   1  13      746.96      837.59     35.56 o 
  -6   1  13      423.53      463.58     40.09 o 
  -5   1  13       11.57       28.95     10.11 o 
  -4   1  13      118.43      136.99     10.57 o 
  -3   1  13      128.70      149.22     10.18 o 
  -2   1  13       67.20       78.68      8.00 o 
  -1   1  13       75.60       72.53      8.18 o 
   0   1  13      625.62      560.04     22.19 o 
   1   1  13       73.74       66.13      7.52 o 
   2   1  13       66.76       68.50      6.43 o 
   3   1  13      129.37      145.45     13.77 o 
   4   1  13      121.41      160.30     15.97 o 
   5   1  13       12.00       30.74     10.46 o 
   6   1  13      423.22      453.44     25.33 o 
   7   1  13      747.72      795.82     34.68 o 
   8   1  13      115.07      129.72     19.47 o 
   9   1  13       36.72       28.88     13.10 o 
  10   1  13        3.09        2.45     12.18 o 
  11   1  13        3.68        5.24     12.92 o 
 -11   2  13        0.88       -1.23     11.36 o 
 -10   2  13       12.08       10.24     11.98 o 
  -9   2  13       47.56       52.81     14.82 o 
  -8   2  13      115.69      129.31     19.12 o 
  -7   2  13      111.58      127.87     18.63 o 
  -6   2  13      513.21      615.77     29.69 o 
  -5   2  13      517.09      608.53     59.76 o 
  -4   2  13       56.23       73.40      9.27 o 
  -3   2  13      228.09      239.41     12.22 o 
  -2   2  13      168.29      205.26     11.33 o 
  -1   2  13      352.25      380.65     14.35 o 
   0   2  13     1975.67     1775.30     26.95 o 
   1   2  13      358.84      343.68     11.79 o 
   2   2  13      165.80      215.32     15.58 o 
   3   2  13      230.21      249.98     16.43 o 
   4   2  13       57.15       69.52     12.20 o 
   5   2  13      522.12      573.60     26.21 o 
   6   2  13      512.07      625.25     29.38 o 
   7   2  13      110.86      141.08     18.77 o 
   8   2  13      114.65      118.92     18.24 o 
   9   2  13       47.76       47.21     13.67 o 
  10   2  13       11.98       11.11     13.26 o 
  11   2  13        0.84        0.41     13.20 o 
 -11   3  13        7.67        1.99     17.00 o 
 -10   3  13        3.33       12.25     17.38 o 
  -9   3  13       17.68       34.40     13.35 o 
  -8   3  13      119.95      137.93     20.22 o 
  -7   3  13      477.99      459.18     28.02 o 
  -6   3  13       23.54       19.22     10.38 o 
  -5   3  13      497.57      454.60     23.17 o 
  -4   3  13      364.61      404.87     18.01 o 
  -3   3  13      668.18      659.56     20.61 o 
  -2   3  13        9.59        6.23      4.91 o 
  -1   3  13      171.68      132.90      7.64 o 
   0   3  13        5.22       -1.98      4.83 o 
   1   3  13      175.46      158.29     13.18 o 
   2   3  13        9.29        2.83      6.69 o 
   3   3  13      661.44      744.47     25.58 o 
   4   3  13      363.19      441.06     21.85 o 
   5   3  13      493.69      476.18     27.74 o 
   6   3  13       23.20       25.72     11.05 o 
   7   3  13      476.43      479.69     27.16 o 
   8   3  13      120.05      150.78     19.94 o 
   9   3  13       17.97       26.92     13.93 o 
  10   3  13        3.29       10.66     11.97 o 
  11   3  13        7.65        3.85     13.28 o 
 -11   4  13        9.88       23.17     22.03 o 
 -10   4  13       38.33       13.58     19.85 o 
  -9   4  13        6.41       11.72     15.47 o 
  -8   4  13       83.13       64.27     19.80 o 
  -7   4  13      697.50      624.48     32.27 o 
  -6   4  13      132.09      131.52     17.74 o 
  -5   4  13      378.53      365.14     17.89 o 
  -4   4  13      355.05      339.03     16.00 o 
  -3   4  13      493.03      505.06     21.58 o 
  -2   4  13      177.76      152.08     10.54 o 
  -1   4  13      924.61      880.07     16.24 o 
   0   4  13       35.88       35.53      7.22 o 
   1   4  13      920.44      842.03     21.59 o 
   2   4  13      174.25      153.49     12.36 o 
   3   4  13      498.25      538.85     22.21 o 
   4   4  13      354.78      436.16     21.72 o 
   5   4  13      378.53      419.81     25.37 o 
   6   4  13      130.38      148.15     18.59 o 
   7   4  13      696.50      666.87     28.43 o 
   8   4  13       83.38       74.34     16.24 o 
   9   4  13        6.50        6.66     11.10 o 
  10   4  13       38.42       37.45     14.25 o 
  11   4  13        9.88       18.73     15.91 o 
 -11   5  13       20.28        2.56     19.37 o 
 -10   5  13       17.70       19.66     18.80 o 
  -9   5  13       22.33       42.54     19.17 o 
  -8   5  13       95.07      105.01     24.28 o 
  -7   5  13       43.63       66.88     20.21 o 
  -6   5  13      153.48      161.61     17.77 o 
  -5   5  13      102.03       89.43     13.50 o 
  -4   5  13      493.10      387.35     24.79 o 
  -3   5  13      445.66      416.73     19.24 o 
  -2   5  13      612.71      586.24     24.02 o 
  -1   5  13      106.46      127.13     10.87 o 
   0   5  13      191.74      178.94     10.66 o 
   1   5  13      107.67      132.83     11.22 o 
   2   5  13      611.24      550.28     34.90 o 
   3   5  13      454.39      479.24     19.44 o 
   4   5  13      492.86      428.18     19.63 o 
   5   5  13      102.66      101.02     13.07 o 
   6   5  13      153.94      196.81     18.02 o 
   7   5  13       43.59       62.78     15.32 o 
   8   5  13       95.10      118.49     19.27 o 
   9   5  13       22.14       51.03     15.56 o 
  10   5  13       17.67       24.92     15.00 o 
  11   5  13       20.35        0.11     22.82 o 
 -11   6  13        1.20      -10.83     17.19 o 
 -10   6  13       21.83       13.87     20.80 o 
  -9   6  13        0.01       -0.98     14.08 o 
  -8   6  13       34.35       41.76     18.59 o 
  -7   6  13       69.83       70.38     21.07 o 
  -6   6  13      270.08      221.70     20.65 o 
  -5   6  13      771.42      756.10     35.98 o 
  -4   6  13      156.27      136.04     14.66 o 
  -3   6  13       55.64       51.31     10.24 o 
  -2   6  13       99.80       87.75     10.06 o 
  -1   6  13      453.76      436.95     19.90 o 
   0   6  13      246.30      295.29     12.92 o 
   1   6  13      453.66      460.96     16.19 o 
   2   6  13      100.54       79.67     10.61 o 
   3   6  13       54.58       58.53     10.45 o 
   4   6  13      155.82      119.68     32.96 o 
   5   6  13      770.03      875.56     34.80 o 
   6   6  13      272.76      244.52     22.63 o 
   7   6  13       68.92       80.42     16.59 o 
   8   6  13       34.23       48.57     14.73 o 
   9   6  13        0.01       11.37     12.50 o 
  10   6  13       21.78       38.05     25.78 o 
  11   6  13        1.21       11.53     25.53 o 
 -10   7  13       25.86       42.74     24.31 o 
  -9   7  13        7.51       19.87     19.09 o 
  -8   7  13       27.63       31.75     18.94 o 
  -7   7  13      181.58      163.49     19.21 o 
  -6   7  13      205.77      159.57     18.99 o 
  -5   7  13       18.88       20.90      9.42 o 
  -4   7  13      394.29      343.80     22.00 o 
  -3   7  13      527.56      471.20     21.54 o 
  -2   7  13      393.66      377.20     16.52 o 
  -1   7  13      632.92      553.04     18.85 o 
   0   7  13      206.46      241.32     12.56 o 
   1   7  13      635.44      625.61     19.09 o 
   2   7  13      388.20      415.39     19.50 o 
   3   7  13      532.77      494.08     22.30 o 
   4   7  13      389.71      386.34     18.93 o 
   5   7  13       19.22       15.13     10.88 o 
   6   7  13      206.72      182.28     20.97 o 
   7   7  13      182.56      193.23     21.83 o 
   8   7  13       27.62       15.76     11.88 o 
   9   7  13        7.38       11.87     16.75 o 
  10   7  13       25.90       32.34     16.10 o 
 -10   8  13        7.30       17.57     27.26 o 
  -9   8  13        3.53        0.38     23.46 o 
  -8   8  13       30.53       19.68     17.83 o 
  -7   8  13      100.67       62.02     13.83 o 
  -6   8  13      145.73      121.76     16.37 o 
  -5   8  13      187.41      185.33     19.30 o 
  -4   8  13      536.59      510.56     24.50 o 
  -3   8  13      586.61      584.80     27.79 o 
  -2   8  13       92.16       89.05     10.91 o 
  -1   8  13       21.08       20.27      7.79 o 
   0   8  13      267.49      258.61     13.12 o 
   1   8  13       19.43       15.49      6.97 o 
   2   8  13       93.68       90.83     10.51 o 
   3   8  13      589.41      656.28     20.89 o 
   4   8  13      533.87      538.74     24.32 o 
   5   8  13      187.84      214.44     18.74 o 
   6   8  13      145.75      153.18     17.53 o 
   7   8  13      100.02       79.83     14.22 o 
   8   8  13       30.62       21.65     13.53 o 
   9   8  13        3.49        4.69     12.52 o 
  10   8  13        7.26       -6.53     13.05 o 
 -10   9  13       26.15        0.28     27.92 o 
  -9   9  13       18.62       16.24     23.55 o 
  -8   9  13        9.95       15.06     10.23 o 
  -7   9  13       87.17      105.90     16.70 o 
  -6   9  13        8.24        8.88      9.22 o 
  -5   9  13       29.48       19.07      8.51 o 
  -4   9  13      120.28      115.62     16.89 o 
  -3   9  13       36.03       35.10      9.85 o 
  -2   9  13      207.13      162.92     29.69 o 
  -1   9  13      403.19      398.00     17.25 o 
   0   9  13       15.86        9.89      7.64 o 
   1   9  13      400.62      385.88     16.51 o 
   2   9  13      209.73      210.00     13.82 o 
   3   9  13       36.03       43.70     10.68 o 
   4   9  13      117.98      109.36     14.66 o 
   5   9  13       30.21       26.38     10.63 o 
   6   9  13        8.24        6.22      9.15 o 
   7   9  13       87.05      109.08     19.16 o 
   8   9  13        9.92       14.40     12.97 o 
   9   9  13       18.75       11.22     12.63 o 
  10   9  13       26.15       21.21     16.10 o 
 -10  10  13       16.82       30.01     31.91 o 
  -9  10  13        5.68        1.90     24.50 o 
  -8  10  13        8.91        7.67      9.63 o 
  -7  10  13       92.99      119.00     22.79 o 
  -6  10  13        5.51       -1.10      8.14 o 
  -5  10  13      261.20      240.20     20.72 o 
  -4  10  13      249.91      255.61     20.11 o 
  -3  10  13       15.85       12.19      7.82 o 
  -2  10  13      132.01      154.13     13.92 o 
  -1  10  13       65.39       62.47     10.07 o 
   0  10  13      151.64       96.77     21.78 o 
   1  10  13       63.31       65.43      9.64 o 
   2  10  13      133.90      150.98     14.67 o 
   3  10  13       15.78        9.03      8.66 o 
   4  10  13      249.55      277.84     20.35 o 
   5  10  13      261.35      280.02     21.54 o 
   6  10  13        5.34        3.46     11.75 o 
   7  10  13       93.77       97.71     18.72 o 
   8  10  13        9.06       15.10     12.49 o 
   9  10  13        5.68       13.20     14.17 o 
  10  10  13       16.84       19.41     17.43 o 
  -9  11  13       19.50        9.31     24.69 o 
  -8  11  13       30.39       27.07     11.71 o 
  -7  11  13       30.85       27.49     11.96 o 
  -6  11  13       18.86       14.57      9.56 o 
  -5  11  13      115.61       97.85     15.15 o 
  -4  11  13      112.70      120.25     16.48 o 
  -3  11  13       15.42       12.06      8.58 o 
  -2  11  13      451.33      423.19     20.01 o 
  -1  11  13       76.71       94.08     12.08 o 
   0  11  13      375.39      310.43     19.85 o 
   1  11  13       78.04       77.83     12.53 o 
   2  11  13      454.36      426.49     21.03 o 
   3  11  13       14.98        6.50      7.96 o 
   4  11  13      111.74      128.00     15.71 o 
   5  11  13      116.71       90.33     17.42 o 
   6  11  13       18.97       18.90     12.58 o 
   7  11  13       30.74       24.69     14.42 o 
   8  11  13       30.62       43.36     15.63 o 
   9  11  13       19.44       21.41     15.08 o 
  -9  12  13       10.64       16.15     27.73 o 
  -8  12  13        4.03       20.17     12.07 o 
  -7  12  13       14.63       17.47     10.57 o 
  -6  12  13       33.39       51.52     13.23 o 
  -5  12  13       14.03       29.02     11.05 o 
  -4  12  13      425.72      347.29     22.80 o 
  -3  12  13        3.11       19.17      9.14 o 
  -2  12  13      761.24      714.54     25.46 o 
  -1  12  13      156.69      125.29     15.57 o 
   0  12  13       27.69       34.69     10.06 o 
   1  12  13      155.67      135.72     16.64 o 
   2  12  13      764.56      748.28     26.95 o 
   3  12  13        3.01       20.23      9.26 o 
   4  12  13      427.44      381.30     27.59 o 
   5  12  13       13.95       17.02     13.11 o 
   6  12  13       32.85       36.74     14.72 o 
   7  12  13       14.53       27.80     13.80 o 
   8  12  13        3.98        9.60     13.21 o 
   9  12  13       10.68       17.63     15.46 o 
  -8  13  13       20.47       18.38     14.66 o 
  -7  13  13        3.03        7.50      9.60 o 
  -6  13  13       51.86       34.28     12.49 o 
  -5  13  13      174.58      143.97     19.49 o 
  -4  13  13      198.95      189.37     20.45 o 
  -3  13  13      179.99      159.87     18.51 o 
  -2  13  13       27.03       32.81     10.48 o 
  -1  13  13       87.55       88.22     13.38 o 
   0  13  13       88.73      129.28     16.03 o 
   1  13  13       88.42       81.03     13.21 o 
   2  13  13       26.85       20.92     10.99 o 
   3  13  13      177.92      187.05     21.67 o 
   4  13  13      198.94      192.90     23.18 o 
   5  13  13      175.16      141.81     21.58 o 
   6  13  13       51.66       29.65     15.66 o 
   7  13  13        2.95       -2.94     11.07 o 
   8  13  13       20.54       17.40     15.29 o 
  -8  14  13        4.80       -3.71     12.29 o 
  -7  14  13       11.22       23.20     12.01 o 
  -6  14  13        8.88       19.67     10.72 o 
  -5  14  13       26.47       49.33     13.59 o 
  -4  14  13        8.98       19.32      9.94 o 
  -3  14  13       19.60       32.32     13.01 o 
  -2  14  13       18.06       18.03      9.65 o 
  -1  14  13        3.99        4.42      8.01 o 
   0  14  13       19.80       15.94      8.57 o 
   1  14  13        3.78        9.62     11.48 o 
   2  14  13       18.05        6.48     12.41 o 
   3  14  13       19.91       28.63     12.76 o 
   4  14  13        8.95        3.75     11.78 o 
   5  14  13       26.47       27.64     14.06 o 
   6  14  13        8.96        4.63     13.40 o 
   7  14  13       11.34       23.80     14.87 o 
   8  14  13        4.83       -5.47     14.58 o 
  -7  15  13       12.60        6.16     12.73 o 
  -6  15  13       57.95       45.10     13.23 o 
  -5  15  13        2.96       16.71     11.28 o 
  -4  15  13       37.64       37.54     14.67 o 
  -3  15  13        5.25       14.28     15.24 o 
  -2  15  13      107.86      103.18     16.49 o 
  -1  15  13       55.63       42.35     10.91 o 
   0  15  13       81.68       57.16     16.72 o 
   1  15  13       55.92       39.35     16.32 o 
   2  15  13      108.69      103.98     22.77 o 
   3  15  13        5.09        2.01     12.42 o 
   4  15  13       37.26       51.43     16.05 o 
   5  15  13        3.00       -1.53     12.80 o 
   6  15  13       58.29       43.71     17.99 o 
   7  15  13       12.59       13.99     14.99 o 
  -7  16  13       15.77       14.07     13.63 o 
  -6  16  13        7.41       14.61     12.56 o 
  -5  16  13       62.14       69.20     17.79 o 
  -4  16  13       61.13       83.43     18.21 o 
  -3  16  13       89.91      104.81     23.13 o 
  -2  16  13       18.03       18.76     10.70 o 
  -1  16  13       65.26       47.04     15.32 o 
   0  16  13        0.06       -0.78     11.72 o 
   1  16  13       66.00       56.51     25.55 o 
   2  16  13       17.92       17.33     15.01 o 
   3  16  13       89.78      100.43     23.69 o 
   4  16  13       60.89       77.28     18.73 o 
   5  16  13       61.95       71.67     19.97 o 
   6  16  13        7.39       21.51     17.88 o 
   7  16  13       15.78       20.00     18.67 o 
  -6  17  13        3.38       22.89     19.75 o 
  -5  17  13       14.03       38.10     15.58 o 
  -4  17  13       12.41       24.31     12.74 o 
  -3  17  13       12.45       19.39     12.42 o 
  -2  17  13       32.53       36.37     19.37 o 
  -1  17  13       30.55       41.02     15.74 o 
   0  17  13       29.75       38.84     18.01 o 
   1  17  13       30.60       33.73     15.53 o 
   2  17  13       32.19       49.38     19.40 o 
   3  17  13       12.53       13.46     17.01 o 
   4  17  13       12.35       13.29     15.05 o 
   5  17  13       13.88       11.54     16.48 o 
   6  17  13        3.34       11.42     18.14 o 
  -5  18  13        4.02        5.21     12.41 o 
  -4  18  13       12.40       39.60     19.66 o 
  -3  18  13        5.12       13.39     17.57 o 
  -2  18  13        3.21        6.46     14.72 o 
  -1  18  13        6.46       -8.75     10.72 o 
   0  18  13       23.90       12.01     13.46 o 
   1  18  13        6.63       -2.34     13.35 o 
   2  18  13        3.13       14.79     16.59 o 
   3  18  13        5.10       12.31     15.58 o 
   4  18  13       12.40        6.29     19.64 o 
   5  18  13        4.14        7.96     20.11 o 
  -3  19  13        1.74        5.22     16.05 o 
  -2  19  13        3.19       -7.22     13.58 o 
  -1  19  13       40.35       49.01     19.11 o 
   0  19  13       28.24       34.99     18.05 o 
   1  19  13       40.22       33.61     19.28 o 
   2  19  13        3.16        5.35     16.04 o 
   3  19  13        1.71       15.59     16.83 o 
  -1  20  13       30.86       42.94     18.47 o 
   0  20  13       28.08       35.23     18.38 o 
   1  20  13       30.76       33.38     19.86 o 
   0   0  14     1482.73     1635.10     43.92 o 
   1   0  14       37.15       52.55      8.04 o 
   2   0  14      102.07       70.62      8.20 o 
   3   0  14      935.54     1078.02     30.92 o 
   4   0  14      469.94      422.50     22.41 o 
   5   0  14      523.79      614.82     27.24 o 
   6   0  14       18.81        7.49      9.01 o 
   7   0  14      274.78      265.37     24.04 o 
   8   0  14        6.87       -2.47      9.38 o 
   9   0  14       12.71       14.75     12.65 o 
  10   0  14        3.61        2.15     10.38 o 
  11   0  14        2.94       22.27     15.55 o 
 -11   1  14        7.44        8.83     14.22 o 
 -10   1  14       18.28       23.82     13.90 o 
  -9   1  14       60.78       51.26     14.87 o 
  -8   1  14        6.11       16.28     11.15 o 
  -7   1  14      307.94      224.91     22.78 o 
  -6   1  14       54.33       65.89     13.78 o 
  -5   1  14       35.25       42.76     11.19 o 
  -4   1  14       10.58        6.50      7.88 o 
  -3   1  14        7.92        4.95      5.65 o 
  -2   1  14       88.44      114.75      9.61 o 
  -1   1  14      747.30      809.00     20.21 o 
   0   1  14     5258.46     5123.24    116.35 o 
   1   1  14      752.01      795.86     18.60 o 
   2   1  14       89.17      123.30     13.14 o 
   3   1  14        7.94        6.98      7.85 o 
   4   1  14        9.89        2.01      8.18 o 
   5   1  14       35.36       29.88     10.40 o 
   6   1  14       52.36       61.20     13.04 o 
   7   1  14      307.25      238.42     23.23 o 
   8   1  14        6.03        3.38     10.21 o 
   9   1  14       60.85       46.83     14.31 o 
  10   1  14       18.44       29.18     14.52 o 
  11   1  14        7.47       25.15     14.48 o 
 -11   2  14       16.73       41.73     17.15 o 
 -10   2  14       33.42       25.81     14.24 o 
  -9   2  14       35.21       11.61     11.80 o 
  -8   2  14        8.58       10.10     10.56 o 
  -7   2  14      302.88      300.37     25.89 o 
  -6   2  14      532.83      567.65     28.70 o 
  -5   2  14      114.60      110.83     15.32 o 
  -4   2  14      106.65      105.37     14.32 o 
  -3   2  14      260.69      281.82     13.45 o 
  -2   2  14       39.02       32.05      7.03 o 
  -1   2  14      395.68      382.83     20.07 o 
   0   2  14        0.57        4.27      5.85 o 
   1   2  14      399.42      360.69     12.54 o 
   2   2  14       38.94       30.25      9.30 o 
   3   2  14      255.27      288.09     17.42 o 
   4   2  14      108.42      105.80     14.02 o 
   5   2  14      115.57      122.92     15.85 o 
   6   2  14      532.49      644.44     30.03 o 
   7   2  14      302.98      289.85     24.32 o 
   8   2  14        8.70        6.67     10.58 o 
   9   2  14       35.35       18.59     12.04 o 
  10   2  14       33.41       34.39     14.61 o 
  11   2  14       16.71       35.89     14.93 o 
 -11   3  14       28.01       39.41     21.65 o 
 -10   3  14        3.80        0.09     15.39 o 
  -9   3  14       53.79       62.49     15.38 o 
  -8   3  14      130.41      131.99     19.89 o 
  -7   3  14       30.41       33.86     12.72 o 
  -6   3  14      132.07      104.77     16.77 o 
  -5   3  14      369.34      421.73     23.68 o 
  -4   3  14      295.05      274.62     14.26 o 
  -3   3  14       14.67       19.79      6.76 o 
  -2   3  14       93.19      108.91      8.73 o 
  -1   3  14      706.79      731.71     19.24 o 
   0   3  14       12.45       11.78      5.72 o 
   1   3  14      716.26      729.45     24.45 o 
   2   3  14       93.30      100.02     12.87 o 
   3   3  14       14.47       22.15      9.06 o 
   4   3  14      295.00      307.71     19.29 o 
   5   3  14      371.78      443.14     23.86 o 
   6   3  14      132.82      134.32     18.20 o 
   7   3  14       30.75       47.82     13.65 o 
   8   3  14      130.63      134.49     19.15 o 
   9   3  14       53.82       52.76     16.41 o 
  10   3  14        3.82        5.94     11.22 o 
  11   3  14       27.99       13.28     14.46 o 
 -11   4  14        4.64       29.44     22.98 o 
 -10   4  14       54.14       52.33     24.31 o 
  -9   4  14       32.14        4.74     12.94 o 
  -8   4  14      127.27      105.12     22.05 o 
  -7   4  14      163.10      152.70     20.49 o 
  -6   4  14      354.28      288.90     26.68 o 
  -5   4  14      658.37      502.72     20.33 o 
  -4   4  14      211.28      196.48     13.83 o 
  -3   4  14      354.49      328.93     16.92 o 
  -2   4  14      263.35      224.63     11.23 o 
  -1   4  14       22.82       25.00      7.33 o 
   0   4  14      189.14      203.75     12.14 o 
   1   4  14       23.14       22.32      7.31 o 
   2   4  14      264.67      226.18     36.83 o 
   3   4  14      355.86      371.23     20.33 o 
   4   4  14      206.30      218.99     18.10 o 
   5   4  14      659.12      601.96     43.05 o 
   6   4  14      354.02      297.26     22.63 o 
   7   4  14      162.58      161.02     19.65 o 
   8   4  14      128.63      105.34     18.70 o 
   9   4  14       32.24       15.52     12.84 o 
  10   4  14       54.03       61.06     17.01 o 
  11   4  14        4.64       20.42     15.57 o 
 -10   5  14       23.71       41.60     22.98 o 
  -9   5  14       33.15       35.54     17.64 o 
  -8   5  14       12.62        6.72     15.14 o 
  -7   5  14      759.29      728.08    121.56 o 
  -6   5  14       19.46       42.68     16.47 o 
  -5   5  14      530.42      408.91     21.94 o 
  -4   5  14       95.35      105.79     13.30 o 
  -3   5  14      171.85      206.80     14.67 o 
  -2   5  14      146.89      173.03     12.07 o 
  -1   5  14      503.08      571.31     18.99 o 
   0   5  14      167.08      136.53     10.08 o 
   1   5  14      494.48      615.97     20.08 o 
   2   5  14      147.47      163.74     32.29 o 
   3   5  14      171.58      224.20     15.49 o 
   4   5  14       95.08      138.05     14.03 o 
   5   5  14      536.56      497.49     23.36 o 
   6   5  14       19.51       28.03     10.74 o 
   7   5  14      756.45      826.58     37.41 o 
   8   5  14       12.59       10.46     11.15 o 
   9   5  14       32.97       37.80     13.91 o 
  10   5  14       23.71       36.36     14.99 o 
 -10   6  14        0.83       34.57     22.41 o 
  -9   6  14       11.17       11.01     16.42 o 
  -8   6  14       46.99       37.86     19.33 o 
  -7   6  14       63.51       81.21     20.83 o 
  -6   6  14       64.33       70.58     14.09 o 
  -5   6  14      420.03      384.26     22.67 o 
  -4   6  14      263.07      220.51     17.28 o 
  -3   6  14       91.17       91.43     12.14 o 
  -2   6  14       40.03       60.24      9.20 o 
  -1   6  14       55.11       69.28     14.05 o 
   0   6  14      701.44      753.02     22.72 o 
   1   6  14       56.04       73.11      9.41 o 
   2   6  14       37.75       42.63     14.69 o 
   3   6  14       92.07      108.63     12.55 o 
   4   6  14      259.43      247.49     17.20 o 
   5   6  14      420.81      379.07     52.72 o 
   6   6  14       64.47       81.61     15.62 o 
   7   6  14       63.78       61.55     14.87 o 
   8   6  14       47.57       51.76     15.35 o 
   9   6  14       11.21       29.30     13.77 o 
  10   6  14        0.81        2.08     19.46 o 
 -10   7  14       12.14       -2.56     23.93 o 
  -9   7  14       34.07       31.52     21.49 o 
  -8   7  14      134.11      105.22     25.26 o 
  -7   7  14        4.56       11.41     15.19 o 
  -6   7  14      114.94      126.42     17.52 o 
  -5   7  14       58.42       50.84     12.50 o 
  -4   7  14       39.08       35.35     10.11 o 
  -3   7  14      303.62      275.42     17.26 o 
  -2   7  14       51.05       34.39      8.17 o 
  -1   7  14      257.29      243.78     24.79 o 
   0   7  14      565.17      537.80     19.88 o 
   1   7  14      261.13      272.61     14.30 o 
   2   7  14       50.13       31.26      8.49 o 
   3   7  14      304.67      256.13     41.19 o 
   4   7  14       40.13       36.31     10.17 o 
   5   7  14       58.79       50.93     12.82 o 
   6   7  14      113.97      130.58     18.50 o 
   7   7  14        4.54       15.47     11.54 o 
   8   7  14      134.33      112.01     19.02 o 
   9   7  14       34.05       40.80     19.30 o 
  10   7  14       12.22        1.37     19.23 o 
 -10   8  14        7.26       -6.84     26.88 o 
  -9   8  14        3.20        9.82     19.67 o 
  -8   8  14        3.37        2.78     16.22 o 
  -7   8  14       15.66       16.98     16.07 o 
  -6   8  14      342.99      304.63     22.52 o 
  -5   8  14       16.11       41.43     11.34 o 
  -4   8  14      106.52       83.54     13.45 o 
  -3   8  14       41.12       55.57     11.25 o 
  -2   8  14       34.58       29.55      8.11 o 
  -1   8  14      458.86      394.56     17.72 o 
   0   8  14       12.33       -1.73      6.99 o 
   1   8  14      456.84      465.73     17.80 o 
   2   8  14       35.25       18.72      7.36 o 
   3   8  14       41.43       83.90     11.28 o 
   4   8  14      105.46       83.01     13.51 o 
   5   8  14       16.50       22.16     10.26 o 
   6   8  14      342.52      338.72     23.78 o 
   7   8  14       15.28       17.77     10.06 o 
   8   8  14        3.43        5.69     11.34 o 
   9   8  14        3.12        6.34     13.71 o 
  10   8  14        7.29       27.89     16.41 o 
 -10   9  14       13.37       -6.65     27.54 o 
  -9   9  14        1.56        1.80     19.47 o 
  -8   9  14       49.96       64.83     23.25 o 
  -7   9  14        6.90       16.15     13.74 o 
  -6   9  14       56.89       53.38     13.00 o 
  -5   9  14       92.95       91.12     14.58 o 
  -4   9  14       25.66       10.53      8.61 o 
  -3   9  14      351.46      318.83     20.88 o 
  -2   9  14      596.99      562.97     30.47 o 
  -1   9  14       85.92      113.59     12.13 o 
   0   9  14      537.82      434.94     28.91 o 
   1   9  14       86.20       86.00     17.49 o 
   2   9  14      598.77      608.81     20.42 o 
   3   9  14      351.40      358.53     20.47 o 
   4   9  14       25.82       20.55      9.61 o 
   5   9  14       92.93      102.43     14.72 o 
   6   9  14       55.85       52.32     12.40 o 
   7   9  14        6.92       14.38     11.79 o 
   8   9  14       50.06       58.96     16.18 o 
   9   9  14        1.55        4.39     14.23 o 
  10   9  14       13.26       13.29     16.19 o 
  -9  10  14        2.71       -2.85     26.50 o 
  -8  10  14       20.74       18.77     15.79 o 
  -7  10  14        2.06        6.98      8.82 o 
  -6  10  14       24.36       31.37     10.59 o 
  -5  10  14       28.69       44.76     11.33 o 
  -4  10  14      365.79      348.80     21.79 o 
  -3  10  14       19.19       16.24      8.30 o 
  -2  10  14      199.20      192.25     30.39 o 
  -1  10  14      609.49      563.41     21.66 o 
   0  10  14      227.86      234.56     15.96 o 
   1  10  14      610.02      601.41     33.59 o 
   2  10  14      197.79      223.24     17.67 o 
   3  10  14       18.59       15.81      9.77 o 
   4  10  14      367.09      393.61     22.59 o 
   5  10  14       28.84       64.27     13.28 o 
   6  10  14       24.38       25.54     12.98 o 
   7  10  14        2.09       20.33     12.62 o 
   8  10  14       20.73       30.12     14.31 o 
   9  10  14        2.72        7.23     13.09 o 
  -9  11  14        1.30      -27.35     22.89 o 
  -8  11  14        0.08        4.90     27.11 o 
  -7  11  14       51.11       39.56     12.69 o 
  -6  11  14      111.19       69.28     14.64 o 
  -5  11  14       51.58       42.57     11.33 o 
  -4  11  14       59.07       55.44     12.45 o 
  -3  11  14      196.19      171.39     19.94 o 
  -2  11  14      289.70      290.08     17.12 o 
  -1  11  14      195.61      222.96     16.72 o 
   0  11  14      706.61      579.64     26.38 o 
   1  11  14      197.50      204.17     18.55 o 
   2  11  14      291.26      333.02     19.73 o 
   3  11  14      196.26      207.01     17.95 o 
   4  11  14       59.69       48.50     11.91 o 
   5  11  14       50.88       36.23     13.88 o 
   6  11  14      111.91       92.69     19.69 o 
   7  11  14       51.44       34.78     14.94 o 
   8  11  14        0.08       17.67     13.80 o 
   9  11  14        1.32       -1.68     14.63 o 
  -9  12  14       31.71       37.13     34.28 o 
  -8  12  14        4.52        2.28      9.55 o 
  -7  12  14       10.79        0.12      8.76 o 
  -6  12  14        4.03        5.26      9.07 o 
  -5  12  14       91.94       99.31     16.16 o 
  -4  12  14       38.39       70.24     13.37 o 
  -3  12  14       14.98       14.53      8.96 o 
  -2  12  14       57.85       61.52     10.98 o 
  -1  12  14      316.70      348.33     21.25 o 
   0  12  14        0.98       10.66      8.72 o 
   1  12  14      315.83      349.03     22.22 o 
   2  12  14       56.45       65.35     13.31 o 
   3  12  14       15.07       15.97      8.77 o 
   4  12  14       37.56       62.79     15.71 o 
   5  12  14       92.16      109.29     19.75 o 
   6  12  14        4.07        8.48     11.76 o 
   7  12  14       10.70        1.57     11.77 o 
   8  12  14        4.53        6.86     13.59 o 
   9  12  14       31.81       33.51     18.04 o 
  -8  13  14        3.77        9.70     12.18 o 
  -7  13  14       10.86        4.42     10.28 o 
  -6  13  14       21.56       24.84     10.94 o 
  -5  13  14       63.32       74.16     15.14 o 
  -4  13  14        9.34        8.10      8.63 o 
  -3  13  14       40.02       40.70     11.24 o 
  -2  13  14       32.89       15.82      9.49 o 
  -1  13  14      114.50      114.15     15.58 o 
   0  13  14       10.82        3.52      8.33 o 
   1  13  14      113.23      108.65     15.34 o 
   2  13  14       32.78       29.47     10.13 o 
   3  13  14       40.07       51.16     13.88 o 
   4  13  14        9.40        8.58     11.44 o 
   5  13  14       62.47       75.67     17.36 o 
   6  13  14       21.48       19.82     13.98 o 
   7  13  14       10.80        5.94     15.37 o 
   8  13  14        3.74        4.43     14.58 o 
  -8  14  14        0.21        0.83     13.49 o 
  -7  14  14       28.78       24.72     11.41 o 
  -6  14  14       58.88       47.44     13.79 o 
  -5  14  14      145.04      125.45     18.51 o 
  -4  14  14        1.37        1.87     11.98 o 
  -3  14  14      143.42      139.95     21.55 o 
  -2  14  14        6.87        7.81     13.11 o 
  -1  14  14       57.95       78.62     13.79 o 
   0  14  14       42.16       23.45      9.60 o 
   1  14  14       58.15       98.60     20.07 o 
   2  14  14        6.96        4.36     18.85 o 
   3  14  14      143.51      142.34     21.02 o 
   4  14  14        1.45        9.82     14.67 o 
   5  14  14      145.24      108.61     20.41 o 
   6  14  14       59.00       43.77     16.42 o 
   7  14  14       28.80       23.62     18.90 o 
   8  14  14        0.21        0.41     16.35 o 
  -7  15  14        1.07        8.40     11.08 o 
  -6  15  14       17.92       24.14     11.81 o 
  -5  15  14       36.92       23.34     11.19 o 
  -4  15  14       48.03       60.69     16.54 o 
  -3  15  14        6.07        9.60     10.64 o 
  -2  15  14       22.11       10.37     10.81 o 
  -1  15  14        5.01        5.24      8.83 o 
   0  15  14       59.21       65.69     17.34 o 
   1  15  14        5.23       -6.01     11.86 o 
   2  15  14       22.16       17.37     14.18 o 
   3  15  14        6.18       10.80     14.45 o 
   4  15  14       47.94       68.81     17.13 o 
   5  15  14       37.22       18.96     16.66 o 
   6  15  14       18.11       24.65     17.29 o 
   7  15  14        1.05        6.79     18.77 o 
  -6  16  14        8.16       17.88     12.81 o 
  -5  16  14       41.59       59.82     16.95 o 
  -4  16  14        5.55       17.70     12.19 o 
  -3  16  14        8.61       30.91     13.39 o 
  -2  16  14       31.13       34.55     12.64 o 
  -1  16  14       18.65       33.18     15.84 o 
   0  16  14        7.48       10.43     12.89 o 
   1  16  14       18.47       12.66     14.32 o 
   2  16  14       31.32       38.14     17.18 o 
   3  16  14        8.48       32.71     16.54 o 
   4  16  14        5.66        1.23     12.93 o 
   5  16  14       41.56       40.08     16.37 o 
   6  16  14        8.17        7.74     16.74 o 
  -5  17  14       13.92       10.16     11.22 o 
  -4  17  14        2.39       -0.34      9.68 o 
  -3  17  14       11.19       22.51     12.58 o 
  -2  17  14        5.52       -2.85     12.54 o 
  -1  17  14        1.95       23.25     13.76 o 
   0  17  14        7.24        2.35     12.05 o 
   1  17  14        2.00       -1.30     11.61 o 
   2  17  14        5.57       11.18     16.23 o 
   3  17  14       11.14       27.20     16.70 o 
   4  17  14        2.43        1.68     15.18 o 
   5  17  14       13.96        7.36     17.29 o 
  -4  18  14        8.49        8.93     16.72 o 
  -3  18  14       14.02       17.00     16.72 o 
  -2  18  14        1.34       28.78     18.42 o 
  -1  18  14       85.07       84.64     21.81 o 
   0  18  14       28.68       29.78     15.58 o 
   1  18  14       84.92       78.52     22.59 o 
   2  18  14        1.34       -1.54     14.17 o 
   3  18  14       14.16        0.18     15.30 o 
   4  18  14        8.43        6.18     16.71 o 
  -3  19  14       14.01        9.40     17.28 o 
  -2  19  14       11.56       20.70     17.76 o 
  -1  19  14       29.73       20.59     31.82 o 
   0  19  14       13.61       14.79     15.70 o 
   1  19  14       29.82       26.59     18.03 o 
   2  19  14       11.58        6.24     16.72 o 
   3  19  14       14.01        8.26     18.81 o 
   1   0  15       30.64       12.85      6.82 o 
   2   0  15       53.79       60.28     11.30 o 
   3   0  15       60.40       28.52      9.45 o 
   4   0  15      154.80      218.71     18.52 o 
   5   0  15      212.74      201.31     19.24 o 
   6   0  15       44.88       41.10     12.16 o 
   7   0  15       17.66        5.71      9.81 o 
   8   0  15        1.68       -2.92      9.73 o 
   9   0  15       44.97       34.03     13.85 o 
  10   0  15        0.17       10.28     13.02 o 
  11   0  15       26.13       47.57     16.55 o 
 -11   1  15        2.22        3.83     13.19 o 
 -10   1  15       35.44       44.71     14.88 o 
  -9   1  15       31.81       35.23     13.54 o 
  -8   1  15       34.61       31.27     12.98 o 
  -7   1  15       48.93       53.09     13.43 o 
  -6   1  15      242.74      288.62     24.03 o 
  -5   1  15       26.90       34.80     10.94 o 
  -4   1  15       35.72       39.27     10.53 o 
  -3   1  15      274.02      281.11     18.15 o 
  -2   1  15      474.52      492.14     16.95 o 
  -1   1  15      127.12      117.38     10.31 o 
   0   1  15      286.41      370.51     15.01 o 
   1   1  15      124.75      123.32      9.84 o 
   2   1  15      477.67      483.89     21.87 o 
   3   1  15      273.44      290.08     18.35 o 
   4   1  15       36.91       37.98     10.25 o 
   5   1  15       27.75       39.30     11.26 o 
   6   1  15      243.49      287.07     23.57 o 
   7   1  15       48.85       49.20     12.92 o 
   8   1  15       34.82       40.55     14.03 o 
   9   1  15       31.72       33.14     13.75 o 
  10   1  15       35.37       27.39     14.10 o 
  11   1  15        2.24        0.52     12.46 o 
 -11   2  15        0.83       -4.36     13.11 o 
 -10   2  15        4.27        3.85     11.68 o 
  -9   2  15        5.73        9.27     11.27 o 
  -8   2  15       28.38       27.83     12.91 o 
  -7   2  15        7.73       11.80     10.16 o 
  -6   2  15        2.22        3.60      9.65 o 
  -5   2  15       11.76       24.18      9.53 o 
  -4   2  15      145.30      169.81     17.11 o 
  -3   2  15       83.49       89.12     13.00 o 
  -2   2  15        2.68        1.80      5.79 o 
  -1   2  15       81.27       79.15      9.26 o 
   0   2  15      300.39      270.35     12.95 o 
   1   2  15       81.38       75.98     11.81 o 
   2   2  15        2.92        7.21      8.41 o 
   3   2  15       85.08      105.95     13.61 o 
   4   2  15      143.92      164.83     16.50 o 
   5   2  15       11.82       31.01     10.59 o 
   6   2  15        2.44        0.71      9.37 o 
   7   2  15        7.62        2.34      9.60 o 
   8   2  15       28.43       26.72     12.42 o 
   9   2  15        5.81        9.95     12.00 o 
  10   2  15        4.33       12.20     21.04 o 
  11   2  15        0.84        9.46     14.37 o 
 -10   3  15       26.57       20.61     17.44 o 
  -9   3  15       24.05       34.09     14.91 o 
  -8   3  15        6.68       -2.04     10.53 o 
  -7   3  15      247.25      230.90     23.81 o 
  -6   3  15      216.30      248.37     23.03 o 
  -5   3  15       18.64       36.90     11.35 o 
  -4   3  15       56.01       54.96     11.65 o 
  -3   3  15      254.06      208.96     12.76 o 
  -2   3  15       71.07       71.39      8.19 o 
  -1   3  15      268.59      202.24     12.31 o 
   0   3  15       24.63       30.49      6.92 o 
   1   3  15      272.58      221.84     16.39 o 
   2   3  15       69.87       78.24     12.45 o 
   3   3  15      250.13      243.44     18.10 o 
   4   3  15       55.32       50.96     13.71 o 
   5   3  15       18.61       38.45     11.77 o 
   6   3  15      217.66      271.89     22.87 o 
   7   3  15      248.75      236.16     23.06 o 
   8   3  15        6.66        1.06      9.92 o 
   9   3  15       23.84       19.94     14.26 o 
  10   3  15       26.43        9.62     12.08 o 
 -10   4  15        8.91       16.72     18.61 o 
  -9   4  15       22.04       16.92     14.87 o 
  -8   4  15        0.06        1.63     12.86 o 
  -7   4  15       43.73       56.57     14.63 o 
  -6   4  15      123.82      196.95     21.37 o 
  -5   4  15       23.72       35.60     10.80 o 
  -4   4  15      107.37      103.28     11.36 o 
  -3   4  15      209.79      163.67     12.48 o 
  -2   4  15       21.85       20.60      6.20 o 
  -1   4  15       77.00       88.74     11.97 o 
   0   4  15      335.29      281.09     17.52 o 
   1   4  15       75.59       84.33     10.81 o 
   2   4  15       22.51       28.05      9.58 o 
   3   4  15      209.71      192.19     17.25 o 
   4   4  15      107.76      117.46     15.12 o 
   5   4  15       23.30       39.41     11.44 o 
   6   4  15      124.32      196.08     19.40 o 
   7   4  15       43.14       67.56     14.92 o 
   8   4  15        0.07       -3.58     10.32 o 
   9   4  15       22.22       22.51     12.82 o 
  10   4  15        8.84       17.88     12.75 o 
 -10   5  15       30.89       38.08     23.08 o 
  -9   5  15        6.56       18.86     15.78 o 
  -8   5  15      120.18       87.97     23.67 o 
  -7   5  15        2.99        3.42     13.97 o 
  -6   5  15        2.44       14.16     13.53 o 
  -5   5  15      303.09      206.23     25.72 o 
  -4   5  15      217.44      216.25     16.80 o 
  -3   5  15      412.13      357.56     18.94 o 
  -2   5  15       61.24       80.97      9.85 o 
  -1   5  15        9.44       10.07      7.20 o 
   0   5  15        5.03       13.42      8.37 o 
   1   5  15        9.13       10.91      7.58 o 
   2   5  15       60.70       66.44     10.85 o 
   3   5  15      415.62      380.07     19.81 o 
   4   5  15      216.58      255.49     17.47 o 
   5   5  15      304.61      248.71     18.82 o 
   6   5  15        2.48        6.45      8.81 o 
   7   5  15        2.89       18.06     11.83 o 
   8   5  15      119.85      127.49     20.36 o 
   9   5  15        6.63       26.24     13.77 o 
  10   5  15       30.84       23.57     13.82 o 
 -10   6  15        5.26       -1.42     16.62 o 
  -9   6  15       18.32       31.02     21.46 o 
  -8   6  15       34.82       17.21     16.40 o 
  -7   6  15      114.66       99.65     23.30 o 
  -6   6  15      123.24      158.94     26.36 o 
  -5   6  15       53.20       60.89     12.65 o 
  -4   6  15      103.33       69.92     12.29 o 
  -3   6  15       53.46      106.22     13.88 o 
  -2   6  15       35.49       31.51      8.01 o 
  -1   6  15       27.93       22.31      7.58 o 
   0   6  15       17.81       15.24      7.68 o 
   1   6  15       27.72       23.07      8.17 o 
   2   6  15       35.80       34.12      9.34 o 
   3   6  15       53.05      108.14     12.86 o 
   4   6  15      104.41      104.06     13.13 o 
   5   6  15       54.06       73.36     12.71 o 
   6   6  15      122.06      117.22     18.68 o 
   7   6  15      114.30      106.13     18.63 o 
   8   6  15       34.71       29.44     13.18 o 
   9   6  15       18.25       23.40     13.81 o 
  10   6  15        5.26       21.01     17.81 o 
 -10   7  15        8.89        0.47     27.07 o 
  -9   7  15       15.17       16.99     18.90 o 
  -8   7  15        7.93       16.45     17.75 o 
  -7   7  15      143.76      114.78     24.69 o 
  -6   7  15      131.39      119.89     23.48 o 
  -5   7  15      454.30      430.82     24.09 o 
  -4   7  15      226.87      220.61     18.46 o 
  -3   7  15      409.73      408.01     26.10 o 
  -2   7  15      154.04      177.58     15.74 o 
  -1   7  15      119.64      133.09     19.13 o 
   0   7  15       56.47       64.62     10.42 o 
   1   7  15      117.38      154.11     14.33 o 
   2   7  15      151.59      187.47     23.45 o 
   3   7  15      409.56      437.78     20.21 o 
   4   7  15      228.10      173.22     48.34 o 
   5   7  15      451.78      512.52     27.99 o 
   6   7  15      132.02      166.21     20.73 o 
   7   7  15      144.78      118.55     19.32 o 
   8   7  15        8.09       17.45     12.39 o 
   9   7  15       15.11       21.73     17.66 o 
  10   7  15        8.87       12.61     18.60 o 
 -10   8  15        3.96       -0.76     31.91 o 
  -9   8  15        1.78       -3.24     18.78 o 
  -8   8  15       16.68       21.71     18.89 o 
  -7   8  15        5.83       -1.45     14.16 o 
  -6   8  15        2.03        2.57      7.72 o 
  -5   8  15       83.96       82.63     13.32 o 
  -4   8  15      109.47       88.53     13.78 o 
  -3   8  15       72.81       66.85     12.30 o 
  -2   8  15       55.11       46.94     10.80 o 
  -1   8  15       25.25       29.84      8.90 o 
   0   8  15      912.80      852.15     28.32 o 
   1   8  15       24.78       40.89      9.84 o 
   2   8  15       56.43       55.91      9.45 o 
   3   8  15       73.24       51.61     10.23 o 
   4   8  15      110.94      124.85     15.85 o 
   5   8  15       84.69       99.91     14.82 o 
   6   8  15        2.11       10.78      9.85 o 
   7   8  15        5.94       -0.84      9.48 o 
   8   8  15       16.66       32.83     14.26 o 
   9   8  15        1.77       10.23     11.98 o 
  10   8  15        3.92        5.34     16.22 o 
  -9   9  15        1.26        2.89     19.65 o 
  -8   9  15       44.85       60.99     22.81 o 
  -7   9  15       36.88       46.95     21.70 o 
  -6   9  15       49.07       35.96     11.10 o 
  -5   9  15      103.83       94.36     14.37 o 
  -4   9  15       12.67        8.18      7.54 o 
  -3   9  15      562.52      499.12     23.59 o 
  -2   9  15       24.25       24.41      9.41 o 
  -1   9  15     1108.60     1072.27     33.41 o 
   0   9  15        0.79        4.62      7.23 o 
   1   9  15     1103.15     1098.07     29.88 o 
   2   9  15       23.28       17.34      8.82 o 
   3   9  15      562.53      586.06     24.99 o 
   4   9  15       13.18        5.68      8.97 o 
   5   9  15      104.12      101.41     14.95 o 
   6   9  15       49.12       61.95     13.79 o 
   7   9  15       36.89       40.82     16.06 o 
   8   9  15       44.90       42.98     15.32 o 
   9   9  15        1.27       12.63     12.79 o 
  -9  10  15        5.47       -6.90     18.12 o 
  -8  10  15        3.24       14.80     15.30 o 
  -7  10  15        0.85       16.07     14.13 o 
  -6  10  15      124.65      113.37     16.67 o 
  -5  10  15      139.26      170.21     18.88 o 
  -4  10  15        4.45        1.95      7.48 o 
  -3  10  15      120.17      117.68     15.06 o 
  -2  10  15       66.87       50.51     10.99 o 
  -1  10  15      334.58      344.02     18.45 o 
   0  10  15       34.74       17.65      9.13 o 
   1  10  15      334.55      353.31     22.28 o 
   2  10  15       67.20       53.50     12.88 o 
   3  10  15      119.88      170.18     17.52 o 
   4  10  15        4.33        8.06      8.62 o 
   5  10  15      138.19      151.94     17.29 o 
   6  10  15      124.15      123.74     21.86 o 
   7  10  15        0.89       -1.65     12.32 o 
   8  10  15        3.20        8.50     11.24 o 
   9  10  15        5.52        0.17     13.75 o 
  -9  11  15        5.53       17.52     18.78 o 
  -8  11  15        6.45       10.99     14.93 o 
  -7  11  15       11.23       13.45      9.94 o 
  -6  11  15       71.41       68.65     14.16 o 
  -5  11  15       91.86       72.22     14.01 o 
  -4  11  15       19.09       27.37      9.93 o 
  -3  11  15       51.19       51.27     11.54 o 
  -2  11  15       44.60       40.40     11.17 o 
  -1  11  15        5.53        5.95      8.65 o 
   0  11  15        4.19        2.12      8.50 o 
   1  11  15        5.80       15.58     10.22 o 
   2  11  15       43.59       39.75     12.49 o 
   3  11  15       51.43       55.64     11.84 o 
   4  11  15       18.64       31.56     10.54 o 
   5  11  15       92.18       69.10     16.92 o 
   6  11  15       71.94       77.50     18.61 o 
   7  11  15       11.38        6.76     13.73 o 
   8  11  15        6.36       11.93     12.43 o 
   9  11  15        5.52        7.06     15.22 o 
  -8  12  15        8.96       21.34     21.75 o 
  -7  12  15       29.96       26.13     11.21 o 
  -6  12  15       50.64       71.72     14.23 o 
  -5  12  15       44.71       60.94     13.34 o 
  -4  12  15       34.34       41.30     12.08 o 
  -3  12  15        2.34       -2.85      7.83 o 
  -2  12  15       22.71       36.38     11.08 o 
  -1  12  15      148.75      144.49     16.96 o 
   0  12  15        7.75       21.02     10.13 o 
   1  12  15      147.53      159.48     18.20 o 
   2  12  15       22.89       31.76     11.22 o 
   3  12  15        2.17        9.32      9.06 o 
   4  12  15       34.19       52.08     15.81 o 
   5  12  15       44.43       63.93     17.25 o 
   6  12  15       50.82       65.65     17.39 o 
   7  12  15       29.74       18.95     14.48 o 
   8  12  15        9.00       10.24     13.59 o 
  -8  13  15        6.68        8.99     16.13 o 
  -7  13  15        6.10       21.14     11.31 o 
  -6  13  15       56.68       84.77     16.05 o 
  -5  13  15       52.40       57.29     12.97 o 
  -4  13  15        9.55       27.11     10.62 o 
  -3  13  15       19.55        0.52      9.10 o 
  -2  13  15       34.01       25.52     10.75 o 
  -1  13  15       72.66       74.58     13.42 o 
   0  13  15        5.67        8.60      9.10 o 
   1  13  15       72.63       70.80     13.45 o 
   2  13  15       34.10       20.38      9.58 o 
   3  13  15       20.15        2.63     13.72 o 
   4  13  15        9.48       14.05     12.62 o 
   5  13  15       52.54       39.00     15.18 o 
   6  13  15       56.38       70.62     18.31 o 
   7  13  15        6.12       -2.81     11.98 o 
   8  13  15        6.72       14.66     17.25 o 
  -7  14  15        6.74       15.43     11.50 o 
  -6  14  15       48.91       56.07     14.37 o 
  -5  14  15      116.03      131.96     23.63 o 
  -4  14  15       50.00       38.16     11.98 o 
  -3  14  15       22.69       25.08     12.72 o 
  -2  14  15       22.24       25.97     12.18 o 
  -1  14  15       60.88       59.46     12.85 o 
   0  14  15       37.51       53.99     12.82 o 
   1  14  15       61.11       63.67     12.91 o 
   2  14  15       21.99       16.10     14.33 o 
   3  14  15       22.86       18.38     14.23 o 
   4  14  15       50.22       23.43     14.30 o 
   5  14  15      115.64      131.21     22.58 o 
   6  14  15       48.81       47.62     16.58 o 
   7  14  15        6.77        5.90     13.63 o 
  -7  15  15       11.14       16.21     11.22 o 
  -6  15  15        8.12       16.60     10.80 o 
  -5  15  15       52.51       46.68     15.15 o 
  -4  15  15       17.40       -3.82      9.84 o 
  -3  15  15       11.81       17.71     11.63 o 
  -2  15  15       58.97      100.38     19.24 o 
  -1  15  15        3.34        5.92      8.87 o 
   0  15  15       11.09       10.92     13.29 o 
   1  15  15        3.35        2.81     12.73 o 
   2  15  15       58.70       55.64     18.91 o 
   3  15  15       11.52        8.63     14.07 o 
   4  15  15       17.43        5.57     14.42 o 
   5  15  15       52.59       40.47     17.22 o 
   6  15  15        8.13       13.11     14.94 o 
   7  15  15       11.03       -9.99     17.90 o 
  -6  16  15        3.21        9.24     10.68 o 
  -5  16  15       64.38       76.71     25.17 o 
  -4  16  15       24.84       30.65     17.09 o 
  -3  16  15       16.16       33.47     13.83 o 
  -2  16  15        8.32       24.70     12.17 o 
  -1  16  15       14.63       31.03     13.44 o 
   0  16  15      174.01      154.43     24.92 o 
   1  16  15       14.60       25.20     15.87 o 
   2  16  15        8.30        4.69     13.57 o 
   3  16  15       16.12        7.77     15.67 o 
   4  16  15       24.65       26.82     17.72 o 
   5  16  15       64.58       70.83     23.73 o 
   6  16  15        3.18       -0.80     14.91 o 
  -5  17  15       29.25       19.87     12.20 o 
  -4  17  15        1.74        2.05     10.67 o 
  -3  17  15        6.10       15.37     12.22 o 
  -2  17  15       21.60       22.32     17.28 o 
  -1  17  15       19.33       46.67     18.60 o 
   0  17  15       26.80       48.97     17.27 o 
   1  17  15       19.15       33.54     16.93 o 
   2  17  15       21.54       15.13     17.45 o 
   3  17  15        6.12       31.27     20.80 o 
   4  17  15        1.73        8.35     17.25 o 
   5  17  15       29.16       12.78     18.28 o 
  -4  18  15        8.22        1.52     16.05 o 
  -3  18  15        8.79       21.65     17.38 o 
  -2  18  15       22.41       42.07     20.32 o 
  -1  18  15       58.78       66.77     23.27 o 
   0  18  15       98.42      154.35     27.99 o 
   1  18  15       59.16       67.39     20.70 o 
   2  18  15       22.30       18.35     17.93 o 
   3  18  15        8.87       29.87     19.33 o 
   4  18  15        8.28       18.07     19.57 o 
  -2  19  15        0.89       17.47     18.42 o 
  -1  19  15        3.98        9.31     18.04 o 
   0  19  15        0.58       -2.30     15.01 o 
   1  19  15        4.02        1.42     16.50 o 
   2  19  15        0.92      -20.70     14.90 o 
   0   0  16      805.86      899.52     31.80 o 
   1   0  16     1929.90     2053.48     32.55 o 
   2   0  16      912.26      701.66     48.15 o 
   3   0  16       15.13       21.39      8.90 o 
   4   0  16       40.75       63.48     12.09 o 
   5   0  16        0.44        4.43      7.95 o 
   6   0  16      430.58      492.47     27.91 o 
   7   0  16       63.82       56.35     14.45 o 
   8   0  16       83.39       61.39     15.64 o 
   9   0  16        8.79       17.21     12.07 o 
  10   0  16       48.59       49.99     15.08 o 
 -10   1  16       37.99       49.81     16.25 o 
  -9   1  16       69.24       41.78     13.96 o 
  -8   1  16        7.83        3.56     10.43 o 
  -7   1  16       85.54       86.64     16.57 o 
  -6   1  16       60.77       27.54     12.07 o 
  -5   1  16       33.94       17.48      9.62 o 
  -4   1  16      204.47      264.21     19.22 o 
  -3   1  16      209.44      198.82     17.06 o 
  -2   1  16      491.16      393.45     20.32 o 
  -1   1  16      513.50      558.05     18.32 o 
   0   1  16      245.10      267.41     13.92 o 
   1   1  16      512.80      582.89     24.14 o 
   2   1  16      493.38      405.77     20.95 o 
   3   1  16      212.95      198.82     16.82 o 
   4   1  16      205.34      265.83     19.75 o 
   5   1  16       34.36       27.00     10.33 o 
   6   1  16       60.20       42.60     12.94 o 
   7   1  16       85.73       81.10     15.76 o 
   8   1  16        7.79       -0.47      9.72 o 
   9   1  16       69.03       74.09     17.24 o 
  10   1  16       37.84       58.13     16.07 o 
 -10   2  16       14.84       13.99     11.90 o 
  -9   2  16        3.97       -1.66     10.17 o 
  -8   2  16        3.59       -0.32      9.84 o 
  -7   2  16      163.19      123.97     20.02 o 
  -6   2  16       79.89      121.46     17.81 o 
  -5   2  16       72.41       61.42     12.94 o 
  -4   2  16        0.22        3.97      8.25 o 
  -3   2  16      117.81       97.54     14.57 o 
  -2   2  16      145.75      176.41     12.29 o 
  -1   2  16      657.66      614.80     19.36 o 
   0   2  16      107.60       99.09      9.96 o 
   1   2  16      653.86      613.40     24.21 o 
   2   2  16      144.54      179.94     16.41 o 
   3   2  16      116.95      105.68     13.99 o 
   4   2  16        0.29       11.16      8.86 o 
   5   2  16       72.63       76.09     13.55 o 
   6   2  16       78.93      121.70     17.21 o 
   7   2  16      161.87      136.95     18.98 o 
   8   2  16        3.51        3.21     10.18 o 
   9   2  16        4.02       -8.66      9.91 o 
  10   2  16       14.81        9.20     12.41 o 
 -10   3  16       33.21       24.81     17.67 o 
  -9   3  16       16.75       21.47     12.80 o 
  -8   3  16        7.11       14.85     11.45 o 
  -7   3  16       48.74       39.18     13.20 o 
  -6   3  16        5.29        1.40      9.70 o 
  -5   3  16        3.14       15.03     10.03 o 
  -4   3  16      217.61      213.46     19.35 o 
  -3   3  16      176.30      132.63     14.89 o 
  -2   3  16      172.91      139.73     11.45 o 
  -1   3  16       86.68      100.12     10.45 o 
   0   3  16       28.58       26.48      9.64 o 
   1   3  16       86.33       92.22     12.79 o 
   2   3  16      170.58      146.30     15.56 o 
   3   3  16      177.30      152.29     16.15 o 
   4   3  16      214.73      207.05     19.08 o 
   5   3  16        3.22       15.56      9.91 o 
   6   3  16        5.23       12.11      9.71 o 
   7   3  16       48.99       33.49     12.44 o 
   8   3  16        6.90        8.12     10.84 o 
   9   3  16       16.61       23.42     14.65 o 
  10   3  16       33.33       51.85     16.52 o 
 -10   4  16        9.10       30.21     18.28 o 
  -9   4  16       58.29       81.74     23.60 o 
  -8   4  16       48.85       78.12     22.21 o 
  -7   4  16      106.25       82.48     16.93 o 
  -6   4  16      202.73      247.55     23.42 o 
  -5   4  16       23.60       77.90     13.90 o 
  -4   4  16        1.35        4.54      8.72 o 
  -3   4  16      139.34      158.57     12.76 o 
  -2   4  16      139.92      128.48     11.08 o 
  -1   4  16        8.20       10.84      7.64 o 
   0   4  16        1.58        1.42      7.26 o 
   1   4  16        8.42       18.80      8.13 o 
   2   4  16      140.93      140.84     15.61 o 
   3   4  16      139.85      176.75     17.24 o 
   4   4  16        1.44       -2.59      8.03 o 
   5   4  16       22.92       65.94     13.77 o 
   6   4  16      202.88      234.86     21.81 o 
   7   4  16      107.14       88.58     16.22 o 
   8   4  16       48.71       51.04     14.93 o 
   9   4  16       58.26       98.56     19.77 o 
  10   4  16        9.09       19.08     12.86 o 
 -10   5  16       35.04       27.35     19.21 o 
  -9   5  16       55.22       51.47     20.32 o 
  -8   5  16       21.52       11.19     17.96 o 
  -7   5  16       60.35       31.23     16.35 o 
  -6   5  16       18.65        7.54     12.70 o 
  -5   5  16      350.46      289.66     29.55 o 
  -4   5  16        9.66       29.14     13.29 o 
  -3   5  16      909.47      731.97     47.27 o 
  -2   5  16      179.79      171.97     14.71 o 
  -1   5  16      120.21      135.74     12.33 o 
   0   5  16        0.90        3.42      7.61 o 
   1   5  16      120.26      138.66     15.29 o 
   2   5  16      183.20      191.64     15.24 o 
   3   5  16      910.42      831.72     42.15 o 
   4   5  16        9.82       28.73     10.83 o 
   5   5  16      348.76      373.75     21.72 o 
   6   5  16       18.67       23.72     10.39 o 
   7   5  16       60.68       53.58     14.79 o 
   8   5  16       21.18       16.44     12.33 o 
   9   5  16       55.34       45.80     18.66 o 
  10   5  16       35.18       31.29     15.41 o 
 -10   6  16       31.88       44.69     22.23 o 
  -9   6  16       23.76       11.46     19.71 o 
  -8   6  16       10.25       -0.35     16.27 o 
  -7   6  16       85.14       71.30     21.20 o 
  -6   6  16        8.46        9.32     14.03 o 
  -5   6  16       61.56       69.41     18.19 o 
  -4   6  16       63.67       48.00     11.28 o 
  -3   6  16      323.40      335.92     19.28 o 
  -2   6  16       89.53       75.83     11.57 o 
  -1   6  16        1.91        8.38      7.15 o 
   0   6  16       39.38       39.32      9.39 o 
   1   6  16        1.55        7.01      8.16 o 
   2   6  16       88.82       83.01     11.86 o 
   3   6  16      323.24      373.16     19.23 o 
   4   6  16       62.98       54.28     11.66 o 
   5   6  16       60.81       59.00     11.79 o 
   6   6  16        8.59        7.55     10.73 o 
   7   6  16       85.32       93.14     17.46 o 
   8   6  16       10.18        7.32     11.14 o 
   9   6  16       23.83       16.36     12.46 o 
  10   6  16       31.97       43.85     22.15 o 
 -10   7  16       20.16        7.55     23.68 o 
  -9   7  16        3.93       12.25     20.48 o 
  -8   7  16       12.14        7.90     17.27 o 
  -7   7  16       20.54       37.03     18.42 o 
  -6   7  16       16.43       24.98     15.23 o 
  -5   7  16        5.00        5.75     11.07 o 
  -4   7  16       36.26       29.01     10.41 o 
  -3   7  16       85.92      129.62     15.23 o 
  -2   7  16      225.05      222.03     16.64 o 
  -1   7  16       18.58       17.54      7.82 o 
   0   7  16       63.03       77.98     11.58 o 
   1   7  16       19.27       26.82      9.50 o 
   2   7  16      223.58      244.44     15.49 o 
   3   7  16       85.74      141.13     14.73 o 
   4   7  16       36.92       44.98     11.15 o 
   5   7  16        5.06        4.04      9.64 o 
   6   7  16       16.47       46.57     14.23 o 
   7   7  16       20.73       20.28     13.49 o 
   8   7  16       12.06       25.80     12.72 o 
   9   7  16        3.88       -9.21     14.91 o 
  10   7  16       20.17       33.82     23.08 o 
  -9   8  16        4.82       -7.28     19.17 o 
  -8   8  16       12.03        7.87     17.57 o 
  -7   8  16       48.62        4.24     14.43 o 
  -6   8  16       70.14       67.14     18.46 o 
  -5   8  16      100.28       96.58     14.57 o 
  -4   8  16      208.55      201.99     19.00 o 
  -3   8  16      296.85      296.48     20.64 o 
  -2   8  16       12.10        4.80      7.72 o 
  -1   8  16      176.29      141.04     15.71 o 
   0   8  16      511.27      526.57     21.89 o 
   1   8  16      176.55      145.87     15.17 o 
   2   8  16       11.97        8.11      8.64 o 
   3   8  16      297.22      294.15     20.43 o 
   4   8  16      207.79      189.84     18.26 o 
   5   8  16      100.65       84.56     14.76 o 
   6   8  16       71.02       91.48     15.16 o 
   7   8  16       48.69       22.06     11.50 o 
   8   8  16       11.91        7.22     11.76 o 
   9   8  16        4.84       16.22     13.36 o 
  -9   9  16        1.43        3.31     20.22 o 
  -8   9  16        3.51       12.54     18.71 o 
  -7   9  16       50.68       52.95     38.13 o 
  -6   9  16       28.96       29.87     15.85 o 
  -5   9  16       47.32       68.72     15.12 o 
  -4   9  16       59.65       58.23     11.75 o 
  -3   9  16      187.55      198.42     18.58 o 
  -2   9  16       62.14       62.71     11.89 o 
  -1   9  16      445.75      439.73     20.63 o 
   0   9  16      327.13      251.14     17.25 o 
   1   9  16      448.57      465.85     21.59 o 
   2   9  16       62.47       59.44     14.41 o 
   3   9  16      187.38      188.35     18.29 o 
   4   9  16       59.78       53.89     12.43 o 
   5   9  16       47.38       66.83     13.69 o 
   6   9  16       29.15       31.54     11.76 o 
   7   9  16       50.50       57.73     18.11 o 
   8   9  16        3.50        2.08     12.02 o 
   9   9  16        1.38       -0.50     11.06 o 
  -9  10  16        2.09      -13.17     21.72 o 
  -8  10  16        2.19        3.78     14.65 o 
  -7  10  16        4.97       10.42     14.09 o 
  -6  10  16       16.87        8.34     12.93 o 
  -5  10  16       74.81       74.08     13.64 o 
  -4  10  16       16.16       22.24      9.47 o 
  -3  10  16      283.39      269.25     20.44 o 
  -2  10  16       22.37       12.99      8.43 o 
  -1  10  16      277.41      262.48     17.17 o 
   0  10  16      727.96      742.36     35.72 o 
   1  10  16      275.40      292.78     21.50 o 
   2  10  16       21.99        9.84     10.12 o 
   3  10  16      284.54      273.91     20.30 o 
   4  10  16       15.97       15.19      9.56 o 
   5  10  16       74.28       72.47     13.72 o 
   6  10  16       16.49       12.63     12.32 o 
   7  10  16        4.90        0.60     11.43 o 
   8  10  16        2.19        2.48     11.31 o 
   9  10  16        2.08        0.92     13.14 o 
  -8  11  16        6.39        3.67     14.44 o 
  -7  11  16        0.53       -1.93     13.62 o 
  -6  11  16       19.56       27.46     10.92 o 
  -5  11  16       23.60       38.89     11.95 o 
  -4  11  16       38.23       29.77     10.01 o 
  -3  11  16      116.83      107.62     15.32 o 
  -2  11  16        3.32        7.45      8.12 o 
  -1  11  16      439.57      397.85     20.19 o 
   0  11  16      178.93      185.34     19.31 o 
   1  11  16      438.43      385.10     23.57 o 
   2  11  16        3.37        6.86      9.65 o 
   3  11  16      116.41      108.62     16.87 o 
   4  11  16       38.44       25.16     11.11 o 
   5  11  16       23.46       27.35     13.88 o 
   6  11  16       19.46       18.26     13.97 o 
   7  11  16        0.51        5.21     14.24 o 
   8  11  16        6.45        5.90     12.18 o 
  -8  12  16        0.99       -0.95     15.64 o 
  -7  12  16       26.85       18.17     16.06 o 
  -6  12  16      130.74      125.21     18.31 o 
  -5  12  16      151.41      139.81     17.96 o 
  -4  12  16       28.76       26.74     11.20 o 
  -3  12  16       20.21       11.83      9.38 o 
  -2  12  16       10.95        8.75      8.67 o 
  -1  12  16       23.90       23.51     10.45 o 
   0  12  16       32.04       23.85     10.39 o 
   1  12  16       23.28       32.45     11.00 o 
   2  12  16       10.89        9.63     10.34 o 
   3  12  16       20.46       21.97     11.53 o 
   4  12  16       28.89       22.75     13.68 o 
   5  12  16      151.88      146.79     22.38 o 
   6  12  16      130.69      136.54     23.70 o 
   7  12  16       26.87       22.99     15.81 o 
   8  12  16        1.01        1.80     13.86 o 
  -7  13  16       17.30        0.96     13.35 o 
  -6  13  16        2.32       10.74      9.81 o 
  -5  13  16       12.66       28.63     11.15 o 
  -4  13  16        9.44       11.44      9.44 o 
  -3  13  16      106.22      125.60     21.68 o 
  -2  13  16       92.62       89.80     17.63 o 
  -1  13  16        2.18       17.01      9.44 o 
   0  13  16        8.07        4.69      8.56 o 
   1  13  16        2.22       20.77     11.52 o 
   2  13  16       93.11      105.81     16.36 o 
   3  13  16      106.02      108.43     23.91 o 
   4  13  16        9.75       17.97     15.56 o 
   5  13  16       12.78       20.82     13.38 o 
   6  13  16        2.31       -0.82     12.26 o 
   7  13  16       17.30        4.81     13.34 o 
  -7  14  16       11.46       17.01     11.72 o 
  -6  14  16       26.38       34.36     12.58 o 
  -5  14  16       24.55       45.29     12.72 o 
  -4  14  16       20.84       18.43     11.01 o 
  -3  14  16       47.77       43.11     14.10 o 
  -2  14  16       29.59       34.46     13.30 o 
  -1  14  16      102.65      101.51     16.18 o 
   0  14  16      290.52      325.61     23.64 o 
   1  14  16      103.14      124.45     17.34 o 
   2  14  16       29.86       28.77     16.13 o 
   3  14  16       47.63       34.70     17.95 o 
   4  14  16       20.82       30.85     17.57 o 
   5  14  16       24.24       41.96     17.13 o 
   6  14  16       26.34       42.63     16.96 o 
   7  14  16       11.60       13.44     15.46 o 
  -6  15  16        6.77       21.60     11.71 o 
  -5  15  16       26.04       34.42     13.83 o 
  -4  15  16        1.16       11.06     13.06 o 
  -3  15  16       16.56       20.88     12.65 o 
  -2  15  16       13.67       32.71     12.91 o 
  -1  15  16        0.55        8.60     10.06 o 
   0  15  16       73.13       82.70     15.27 o 
   1  15  16        0.59        5.76     13.16 o 
   2  15  16       13.63        3.96     13.74 o 
   3  15  16       16.62        7.63     13.63 o 
   4  15  16        1.14       15.95     15.94 o 
   5  15  16       26.01       37.91     19.45 o 
   6  15  16        6.78       31.67     17.34 o 
  -5  16  16        7.85       21.90     11.56 o 
  -4  16  16       13.41       13.75     11.83 o 
  -3  16  16        0.25       -5.70      9.35 o 
  -2  16  16        8.87       23.74     11.92 o 
  -1  16  16       54.92       51.85     22.03 o 
   0  16  16       14.92       40.76     16.54 o 
   1  16  16       54.93       48.15     18.32 o 
   2  16  16        8.70       14.28     13.96 o 
   3  16  16        0.25       -4.98     14.60 o 
   4  16  16       13.46       24.76     18.30 o 
   5  16  16        7.79        3.74     17.10 o 
  -4  17  16       10.18        0.22     11.80 o 
  -3  17  16        0.56       -3.43     13.87 o 
  -2  17  16        8.08       10.35     15.67 o 
  -1  17  16       48.75       77.78     26.21 o 
   0  17  16       58.88       43.87     20.61 o 
   1  17  16       48.82       38.52     18.33 o 
   2  17  16        8.10       10.07     15.55 o 
   3  17  16        0.50        9.25     16.54 o 
   4  17  16       10.15        4.59     15.53 o 
  -3  18  16       18.19       29.16     19.56 o 
  -2  18  16        6.31       15.20     18.14 o 
  -1  18  16        2.60        3.04     15.20 o 
   0  18  16       75.53       71.48     28.11 o 
   1  18  16        2.60        0.44     15.11 o 
   2  18  16        6.36       -2.32     15.48 o 
   3  18  16       18.16       23.94     17.69 o 
   1   0  17       52.32       64.55     11.38 o 
   2   0  17      143.75      165.72     15.78 o 
   3   0  17        5.48        3.31      7.74 o 
   4   0  17       57.22       82.99     14.22 o 
   5   0  17        8.27       21.79     10.16 o 
   6   0  17       93.11       68.61     14.56 o 
   7   0  17      340.57      309.00     26.88 o 
   8   0  17        8.77        3.48     10.82 o 
   9   0  17       65.31       72.74     17.00 o 
  10   0  17       35.51       49.62     14.55 o 
 -10   1  17        9.36       11.46     11.54 o 
  -9   1  17       13.37       12.55     11.60 o 
  -8   1  17       67.90       96.85     18.11 o 
  -7   1  17        1.97        5.69     10.78 o 
  -6   1  17        3.98       10.56     10.51 o 
  -5   1  17        3.24        2.94      8.79 o 
  -4   1  17       27.12       25.68      9.81 o 
  -3   1  17       65.63       58.18     11.71 o 
  -2   1  17      250.34      273.79     18.29 o 
  -1   1  17      291.76      253.61     16.42 o 
   0   1  17        3.31        9.15      8.28 o 
   1   1  17      295.76      282.04     18.39 o 
   2   1  17      251.32      276.33     18.50 o 
   3   1  17       66.08       73.50     12.46 o 
   4   1  17       26.98       33.49     10.40 o 
   5   1  17        3.00        0.53      7.50 o 
   6   1  17        3.90       18.15     10.85 o 
   7   1  17        2.00        8.80     10.52 o 
   8   1  17       68.05       66.68     15.71 o 
   9   1  17       13.32       16.30     12.51 o 
  10   1  17        9.34       20.66     12.78 o 
 -10   2  17       32.84       43.55     15.05 o 
  -9   2  17       48.72       53.38     15.16 o 
  -8   2  17       24.89       19.83     12.20 o 
  -7   2  17        3.15       -2.54      9.70 o 
  -6   2  17      196.15      181.87     21.07 o 
  -5   2  17      267.52      242.50     22.02 o 
  -4   2  17       89.15      119.95     16.25 o 
  -3   2  17      180.85      173.52     16.96 o 
  -2   2  17      882.67      849.89     28.27 o 
  -1   2  17      142.59      124.39     11.15 o 
   0   2  17      450.98      561.79     26.07 o 
   1   2  17      141.42      120.11     14.77 o 
   2   2  17      876.50      866.40     32.25 o 
   3   2  17      183.03      177.21     17.13 o 
   4   2  17       87.86      110.91     15.09 o 
   5   2  17      266.66      220.28     20.64 o 
   6   2  17      195.65      151.98     19.15 o 
   7   2  17        3.07        6.44     10.79 o 
   8   2  17       24.77       40.11     13.38 o 
   9   2  17       48.85       62.37     15.76 o 
  10   2  17       32.98       48.56     17.62 o 
 -10   3  17       26.57       27.06     17.88 o 
  -9   3  17       19.51       38.78     14.37 o 
  -8   3  17        1.53       14.82     11.80 o 
  -7   3  17        0.78       -0.93      9.65 o 
  -6   3  17      246.92      242.12     23.99 o 
  -5   3  17       56.26       47.11     12.33 o 
  -4   3  17      139.33      158.75     17.87 o 
  -3   3  17      387.22      361.80     21.06 o 
  -2   3  17      165.50      171.94     15.61 o 
  -1   3  17       98.73      101.04     10.63 o 
   0   3  17        0.24        2.81      8.19 o 
   1   3  17      100.07       95.56     13.50 o 
   2   3  17      165.75      180.12     17.42 o 
   3   3  17      386.03      321.53     20.66 o 
   4   3  17      137.92      160.55     17.78 o 
   5   3  17       57.08       69.93     14.00 o 
   6   3  17      248.93      277.26     23.85 o 
   7   3  17        0.81        2.86     10.57 o 
   8   3  17        1.52       -0.18     10.27 o 
   9   3  17       19.58       18.29     13.02 o 
  10   3  17       26.68       40.75     23.73 o 
 -10   4  17       10.27       30.00     20.21 o 
  -9   4  17       48.59       27.51     17.73 o 
  -8   4  17        1.24       -1.12     14.25 o 
  -7   4  17       70.90       59.70     16.04 o 
  -6   4  17       76.25       92.92     16.68 o 
  -5   4  17       79.30      106.34     16.22 o 
  -4   4  17      230.30      253.52     21.26 o 
  -3   4  17      612.52      555.67     24.97 o 
  -2   4  17       61.28       57.30      9.28 o 
  -1   4  17       20.39       11.08      8.26 o 
   0   4  17       19.31       30.70     10.15 o 
   1   4  17       19.54       22.40      9.97 o 
   2   4  17       61.91       60.18     13.10 o 
   3   4  17      617.73      566.96     26.68 o 
   4   4  17      230.61      280.47     21.30 o 
   5   4  17       78.67      130.38     17.28 o 
   6   4  17       76.02      104.77     16.92 o 
   7   4  17       71.43       63.39     14.94 o 
   8   4  17        1.28       -3.28     10.50 o 
   9   4  17       48.32       41.55     14.55 o 
  10   4  17       10.26       33.53     14.93 o 
 -10   5  17       13.86       22.07     19.99 o 
  -9   5  17        2.91       23.20     16.99 o 
  -8   5  17       14.47       28.91     18.82 o 
  -7   5  17       12.75       21.24     16.22 o 
  -6   5  17        9.97       12.29     14.95 o 
  -5   5  17       29.94       23.97     14.40 o 
  -4   5  17      179.55      139.92     21.11 o 
  -3   5  17      199.19      188.36     22.74 o 
  -2   5  17       23.79       31.49      9.30 o 
  -1   5  17      100.12      101.97     11.69 o 
   0   5  17       20.12       19.07      9.20 o 
   1   5  17      100.59       96.09     14.50 o 
   2   5  17       24.30       29.02     10.33 o 
   3   5  17      198.62      215.29     17.15 o 
   4   5  17      179.06      168.52     16.78 o 
   5   5  17       29.78       14.41      9.19 o 
   6   5  17        9.55       28.50     10.61 o 
   7   5  17       12.74        8.64     11.94 o 
   8   5  17       14.51       24.07     13.75 o 
   9   5  17        2.89       14.09     13.52 o 
  10   5  17       13.96       10.76     13.91 o 
  -9   6  17        8.56       -6.12     19.52 o 
  -8   6  17        8.33        6.10     16.77 o 
  -7   6  17      131.11      116.15     23.87 o 
  -6   6  17      108.05       79.34     20.24 o 
  -5   6  17       28.45        8.40     12.52 o 
  -4   6  17      128.08      113.08     20.07 o 
  -3   6  17      231.27      145.55     15.73 o 
  -2   6  17        5.40        7.23      7.65 o 
  -1   6  17      141.87      152.30     14.01 o 
   0   6  17       54.18       62.66     11.07 o 
   1   6  17      140.78      163.50     17.32 o 
   2   6  17        5.34       17.49     10.42 o 
   3   6  17      230.44      172.84     16.33 o 
   4   6  17      127.37      126.81     15.30 o 
   5   6  17       28.69       34.85     10.85 o 
   6   6  17      107.77       76.43     16.21 o 
   7   6  17      130.43      169.41     23.12 o 
   8   6  17        8.41       13.70     12.35 o 
   9   6  17        8.53        7.96     11.33 o 
  -9   7  17        2.77        2.95     21.08 o 
  -8   7  17        0.50       -3.63     16.72 o 
  -7   7  17        2.21        1.12     15.45 o 
  -6   7  17       93.92      109.21     22.92 o 
  -5   7  17       31.13       24.21     12.85 o 
  -4   7  17       81.17       67.61     16.35 o 
  -3   7  17       85.29       82.42     13.34 o 
  -2   7  17       79.86       78.59     12.64 o 
  -1   7  17      332.56      226.35     34.06 o 
   0   7  17      243.36      246.47     17.41 o 
   1   7  17      335.42      289.41     17.99 o 
   2   7  17       79.54       72.54     12.35 o 
   3   7  17       85.43       90.04     13.98 o 
   4   7  17       81.89       78.53     15.02 o 
   5   7  17       30.93       27.42     11.85 o 
   6   7  17       93.25      106.06     18.17 o 
   7   7  17        2.15       13.48     12.63 o 
   8   7  17        0.49        6.46     11.82 o 
   9   7  17        2.77        0.06     16.06 o 
  -9   8  17       15.32        4.48     20.95 o 
  -8   8  17        1.36        5.86     18.52 o 
  -7   8  17       17.38       19.83     16.47 o 
  -6   8  17       25.59       37.80     17.38 o 
  -5   8  17       94.65       88.45     19.75 o 
  -4   8  17       16.43       25.46      9.99 o 
  -3   8  17      221.66      168.68     17.53 o 
  -2   8  17       30.07       37.66     10.66 o 
  -1   8  17      319.96      249.01     25.83 o 
   0   8  17       89.38      121.53     13.83 o 
   1   8  17      321.23      288.29     18.47 o 
   2   8  17       30.11       39.92     11.27 o 
   3   8  17      220.75      207.28     18.63 o 
   4   8  17       16.87       11.59      9.27 o 
   5   8  17       94.80       94.44     15.56 o 
   6   8  17       25.70       29.53     11.66 o 
   7   8  17       17.30       20.21     12.85 o 
   8   8  17        1.36       13.61     14.65 o 
   9   8  17       15.41        8.11     12.98 o 
  -9   9  17        8.66        6.12     23.00 o 
  -8   9  17       22.55       20.65     21.71 o 
  -7   9  17       23.72       38.89     15.58 o 
  -6   9  17      169.18      154.24     26.27 o 
  -5   9  17       41.95       36.70     15.23 o 
  -4   9  17       41.29       31.48      9.66 o 
  -3   9  17      116.77      124.22     15.30 o 
  -2   9  17       55.24       56.19     11.62 o 
  -1   9  17      460.92      453.56     21.63 o 
   0   9  17      929.28      935.76     28.72 o 
   1   9  17      464.80      458.45     22.29 o 
   2   9  17       54.86       65.97     14.64 o 
   3   9  17      117.00      127.21     18.64 o 
   4   9  17       41.35       36.03     11.33 o 
   5   9  17       41.18       69.09     13.59 o 
   6   9  17      169.15      160.03     19.32 o 
   7   9  17       24.00       19.16     14.25 o 
   8   9  17       22.49        3.69     13.75 o 
   9   9  17        8.69       13.33     13.59 o 
  -8  10  17        5.56       10.97     14.95 o 
  -7  10  17      100.31       82.00     22.46 o 
  -6  10  17        2.04       19.25     12.54 o 
  -5  10  17      134.78      132.62     17.14 o 
  -4  10  17       15.12       11.29      8.17 o 
  -3  10  17       87.45       77.80     13.71 o 
  -2  10  17      113.31      108.32     14.94 o 
  -1  10  17     1062.89     1060.61     31.30 o 
   0  10  17       99.81      110.95     13.98 o 
   1  10  17     1063.42     1018.51     36.61 o 
   2  10  17      112.42      115.87     17.14 o 
   3  10  17       87.40       91.12     16.46 o 
   4  10  17       15.41        3.18      9.24 o 
   5  10  17      134.62      161.85     19.12 o 
   6  10  17        2.02       -2.92     12.49 o 
   7  10  17      100.09      136.02     24.19 o 
   8  10  17        5.48        9.94     14.87 o 
  -8  11  17       12.43       17.91     17.78 o 
  -7  11  17        6.06       14.31     15.44 o 
  -6  11  17       54.13       44.55     18.33 o 
  -5  11  17       35.43       31.45     10.34 o 
  -4  11  17       19.04       17.36      9.83 o 
  -3  11  17      101.25      102.95     15.06 o 
  -2  11  17       42.33       52.47     11.99 o 
  -1  11  17       58.96       68.24     12.92 o 
   0  11  17      173.28      170.83     18.82 o 
   1  11  17       58.93       68.35     13.34 o 
   2  11  17       42.08       64.09     14.07 o 
   3  11  17      101.44       91.54     17.33 o 
   4  11  17       18.89       23.55     12.73 o 
   5  11  17       35.15       27.42     15.03 o 
   6  11  17       54.26       44.17     16.23 o 
   7  11  17        6.16       15.72     15.42 o 
   8  11  17       12.40        5.47     15.90 o 
  -7  12  17       21.09       28.16     16.39 o 
  -6  12  17       50.83       39.85     19.47 o 
  -5  12  17       85.23       67.57     14.53 o 
  -4  12  17        5.30        8.35      9.11 o 
  -3  12  17      148.63      159.07     18.45 o 
  -2  12  17       98.45      118.91     15.70 o 
  -1  12  17      118.15      116.94     19.86 o 
   0  12  17       83.61       57.95     13.36 o 
   1  12  17      118.91      105.30     16.04 o 
   2  12  17       97.91      109.23     17.47 o 
   3  12  17      147.94      179.75     21.09 o 
   4  12  17        5.15        4.52     13.65 o 
   5  12  17       84.90       55.25     17.53 o 
   6  12  17       50.88       39.85     16.74 o 
   7  12  17       21.13       18.58     16.41 o 
  -7  13  17        4.70        7.91     15.61 o 
  -6  13  17        2.26        0.42     14.77 o 
  -5  13  17       16.12       19.04     10.62 o 
  -4  13  17        1.26       11.51     10.69 o 
  -3  13  17        4.89        2.14      8.82 o 
  -2  13  17        4.27        5.62     10.05 o 
  -1  13  17       37.14       41.02     13.22 o 
   0  13  17       54.77       78.83     15.07 o 
   1  13  17       36.83       30.93     12.20 o 
   2  13  17        4.29       21.77     10.57 o 
   3  13  17        4.93       -1.91     13.23 o 
   4  13  17        1.20       10.94     15.75 o 
   5  13  17       16.06       17.29     16.64 o 
   6  13  17        2.32       21.76     15.25 o 
   7  13  17        4.70       24.42     16.47 o 
  -6  14  17       16.93       10.08     10.43 o 
  -5  14  17       61.95       50.23     13.22 o 
  -4  14  17        9.96       29.15     12.51 o 
  -3  14  17        7.35        4.62     10.65 o 
  -2  14  17       23.11       34.14     14.29 o 
  -1  14  17      179.85      150.74     22.49 o 
   0  14  17        3.63       14.02     10.95 o 
   1  14  17      179.96      170.91     19.95 o 
   2  14  17       23.04       13.42     15.45 o 
   3  14  17        7.41        9.25     15.58 o 
   4  14  17        9.95       10.58     15.10 o 
   5  14  17       61.93       49.75     20.98 o 
   6  14  17       16.92        9.96     16.49 o 
  -6  15  17        3.64        5.55     10.60 o 
  -5  15  17        2.29        7.46     10.15 o 
  -4  15  17        2.84       -0.47     12.30 o 
  -3  15  17        6.24       33.15     13.16 o 
  -2  15  17        6.26        2.57     10.15 o 
  -1  15  17       31.84       24.36     12.07 o 
   0  15  17       50.12       79.63     15.04 o 
   1  15  17       31.60       34.84     15.90 o 
   2  15  17        6.24        5.87     14.01 o 
   3  15  17        6.24        7.34     15.58 o 
   4  15  17        2.89       14.67     17.23 o 
   5  15  17        2.25        6.02     16.99 o 
   6  15  17        3.66      -11.44     23.93 o 
  -5  16  17       11.63       17.87     13.28 o 
  -4  16  17       10.47       22.55     12.82 o 
  -3  16  17       10.22       22.04     12.16 o 
  -2  16  17       14.09       36.27     12.72 o 
  -1  16  17       11.58        8.26     16.05 o 
   0  16  17       71.23       59.23     18.36 o 
   1  16  17       11.49       23.50     27.21 o 
   2  16  17       13.93       -5.11     19.04 o 
   3  16  17       10.24        3.82     15.18 o 
   4  16  17       10.56       23.81     17.16 o 
   5  16  17       11.67       16.85     18.82 o 
  -3  17  17       19.50       29.89     13.76 o 
  -2  17  17       33.11       33.71     19.28 o 
  -1  17  17        6.34       16.43     17.47 o 
   0  17  17        0.01       -7.21     14.06 o 
   1  17  17        6.38        6.06     30.11 o 
   2  17  17       33.13       32.09     21.94 o 
   3  17  17       19.43        2.65     16.18 o 
  -2  18  17        1.67        3.23     15.96 o 
  -1  18  17       36.74       52.90     22.13 o 
   0  18  17       62.58       39.98     23.93 o 
   1  18  17       36.68       58.69     27.59 o 
   2  18  17        1.71       11.89     17.19 o 
   0   0  18       11.50       34.28     18.33 o 
   1   0  18       66.00       58.40     11.92 o 
   2   0  18      389.11      436.63     22.49 o 
   3   0  18        1.73        5.08      8.35 o 
   4   0  18       32.02       17.80      9.68 o 
   5   0  18        0.14        2.78      8.18 o 
   6   0  18        7.71        7.95     10.10 o 
   7   0  18       76.44       66.06     16.52 o 
   8   0  18        0.50        9.86     10.89 o 
   9   0  18       35.67       28.80     13.23 o 
  10   0  18       17.42       39.52     15.79 o 
 -10   1  18       23.03       20.89     13.30 o 
  -9   1  18       17.00       30.46     13.37 o 
  -8   1  18       28.92       30.25     12.81 o 
  -7   1  18       64.47       68.92     16.09 o 
  -6   1  18       16.56       31.35     13.01 o 
  -5   1  18       46.67       35.73     11.44 o 
  -4   1  18       51.31       52.73     12.08 o 
  -3   1  18       65.59       84.05     13.40 o 
  -2   1  18      153.29      188.26     17.36 o 
  -1   1  18        4.28       -3.78      8.40 o 
   0   1  18      463.71      530.65     23.34 o 
   1   1  18        4.29        5.02      8.40 o 
   2   1  18      155.00      168.36     16.58 o 
   3   1  18       64.13       81.34     13.32 o 
   4   1  18       51.08       81.35     14.14 o 
   5   1  18       46.29       36.44     11.95 o 
   6   1  18       16.22       29.05     12.02 o 
   7   1  18       64.93       83.08     17.13 o 
   8   1  18       29.08       23.96     13.31 o 
   9   1  18       16.92       22.88     13.23 o 
  10   1  18       23.07       28.66     15.02 o 
 -10   2  18       24.63       26.74     14.41 o 
  -9   2  18       41.22       44.31     14.91 o 
  -8   2  18       34.60       58.22     14.95 o 
  -7   2  18      155.27      163.24     21.54 o 
  -6   2  18      288.52      325.10     41.75 o 
  -5   2  18      101.19      113.06     16.81 o 
  -4   2  18       86.90       77.31     14.18 o 
  -3   2  18      126.05      120.96     16.19 o 
  -2   2  18      227.07      247.86     18.04 o 
  -1   2  18      322.64      306.95     24.07 o 
   0   2  18       90.50       90.95     13.05 o 
   1   2  18      321.09      282.11     19.44 o 
   2   2  18      228.36      270.88     20.08 o 
   3   2  18      125.97      110.81     15.30 o 
   4   2  18       87.97       85.73     13.99 o 
   5   2  18      100.23       92.38     15.08 o 
   6   2  18      288.65      329.39     29.14 o 
   7   2  18      154.85      172.44     22.10 o 
   8   2  18       34.52       46.14     14.88 o 
   9   2  18       41.41       35.65     15.21 o 
  10   2  18       24.52       31.14     15.91 o 
 -10   3  18        5.06        0.39     16.15 o 
  -9   3  18        9.02       19.29     12.12 o 
  -8   3  18       16.25       20.20     12.76 o 
  -7   3  18       28.38        7.48     11.55 o 
  -6   3  18      117.42       76.58     16.30 o 
  -5   3  18       42.46       62.30     14.16 o 
  -4   3  18       79.43       87.45     14.98 o 
  -3   3  18      301.58      296.82     19.74 o 
  -2   3  18       30.35       19.13      9.52 o 
  -1   3  18      356.47      336.26     19.80 o 
   0   3  18       25.20       48.39     11.43 o 
   1   3  18      359.50      353.59     23.32 o 
   2   3  18       31.20       27.95     10.98 o 
   3   3  18      300.28      326.50     21.34 o 
   4   3  18       78.54       86.98     14.43 o 
   5   3  18       41.95       69.11     14.65 o 
   6   3  18      117.44      113.48     17.46 o 
   7   3  18       28.70       24.43     11.71 o 
   8   3  18       16.24        8.42     11.49 o 
   9   3  18        8.98       24.20     14.82 o 
  10   3  18        5.06       -5.78     12.07 o 
  -9   4  18       15.20       12.93     16.97 o 
  -8   4  18       13.30       -2.48     14.22 o 
  -7   4  18       38.01       29.83     13.34 o 
  -6   4  18      171.77      171.26     21.41 o 
  -5   4  18      246.89      223.55     22.19 o 
  -4   4  18      239.11      199.58     19.87 o 
  -3   4  18      296.59      318.59     21.38 o 
  -2   4  18       25.60       45.58     10.89 o 
  -1   4  18       89.45      111.79     14.34 o 
   0   4  18        4.62        3.03      8.04 o 
   1   4  18       88.22      124.34     15.91 o 
   2   4  18       25.29       49.46     12.59 o 
   3   4  18      296.09      343.01     21.67 o 
   4   4  18      241.43      257.95     21.66 o 
   5   4  18      247.29      230.21     21.74 o 
   6   4  18      171.59      187.90     21.72 o 
   7   4  18       37.77       29.77     13.06 o 
   8   4  18       13.25        6.70     11.93 o 
   9   4  18       15.16       13.35     13.16 o 
  -9   5  18        1.02       -5.54     13.93 o 
  -8   5  18       20.01       12.65     17.61 o 
  -7   5  18       26.18       24.59     17.70 o 
  -6   5  18      105.13      113.36     23.58 o 
  -5   5  18       49.91       27.47     14.83 o 
  -4   5  18      270.58      260.87     28.57 o 
  -3   5  18       27.78       47.82     14.79 o 
  -2   5  18      378.17      344.83     34.28 o 
  -1   5  18       91.16       91.48     14.26 o 
   0   5  18        8.29       10.26      8.73 o 
   1   5  18       92.82       91.03     14.55 o 
   2   5  18      376.51      376.62     22.64 o 
   3   5  18       27.66       49.61     11.18 o 
   4   5  18      271.27      278.78     19.91 o 
   5   5  18       49.36       61.05     12.54 o 
   6   5  18      104.92      108.65     16.07 o 
   7   5  18       26.40       30.04     14.17 o 
   8   5  18       20.21       17.15     13.37 o 
   9   5  18        1.02       13.20     12.98 o 
  -9   6  18       28.51       23.97     20.06 o 
  -8   6  18       13.82       45.11     22.04 o 
  -7   6  18       37.74       45.44     19.87 o 
  -6   6  18        4.71       11.25     15.31 o 
  -5   6  18      115.98       73.13     19.61 o 
  -4   6  18      287.99      285.78     30.14 o 
  -3   6  18       48.96       50.87     14.20 o 
  -2   6  18      196.25      230.83     18.74 o 
  -1   6  18      240.02      234.90     18.41 o 
   0   6  18        3.00        3.29      8.39 o 
   1   6  18      239.64      242.43     19.90 o 
   2   6  18      195.25      238.11     20.19 o 
   3   6  18       48.37       46.35     11.75 o 
   4   6  18      289.20      318.62     21.04 o 
   5   6  18      116.70      106.55     17.70 o 
   6   6  18        4.79       10.12     12.17 o 
   7   6  18       37.55       36.08     14.52 o 
   8   6  18       13.69       24.81     13.92 o 
   9   6  18       28.59       19.25     13.62 o 
  -9   7  18        6.00        3.51     20.13 o 
  -8   7  18        0.46       -2.89     16.63 o 
  -7   7  18        4.86        3.83     15.61 o 
  -6   7  18       24.59       10.27     15.44 o 
  -5   7  18       27.35       25.42     16.34 o 
  -4   7  18      202.09      210.46     26.89 o 
  -3   7  18       46.43       38.30     13.60 o 
  -2   7  18      226.11      256.12     19.99 o 
  -1   7  18       67.27       63.38     12.60 o 
   0   7  18      682.24      670.47     25.02 o 
   1   7  18       67.53       72.77     12.28 o 
   2   7  18      223.80      248.26     18.95 o 
   3   7  18       45.76       57.31     13.56 o 
   4   7  18      203.17      215.97     22.58 o 
   5   7  18       27.15       47.72     14.18 o 
   6   7  18       24.56       17.03     12.22 o 
   7   7  18        4.87       10.34     12.14 o 
   8   7  18        0.44        4.52     11.83 o 
   9   7  18        5.97        8.39     17.41 o 
  -9   8  18        0.36       14.30     22.45 o 
  -8   8  18       13.75       -1.15     17.67 o 
  -7   8  18       66.67       67.43     21.95 o 
  -6   8  18       18.27       33.08     15.62 o 
  -5   8  18        8.52       -2.46     10.26 o 
  -4   8  18        4.32        4.58     10.57 o 
  -3   8  18      152.83      196.69     18.61 o 
  -2   8  18      304.25      257.30     20.44 o 
  -1   8  18     1025.18      913.77     39.99 o 
   0   8  18       59.81       46.01     11.22 o 
   1   8  18     1026.61     1012.90     31.17 o 
   2   8  18      304.98      298.32     20.64 o 
   3   8  18      152.49      231.30     23.42 o 
   4   8  18        4.33        0.90      9.36 o 
   5   8  18        8.66       -4.63      9.20 o 
   6   8  18       18.42       28.40     12.58 o 
   7   8  18       66.89       98.28     19.41 o 
   8   8  18       13.71        6.21     14.79 o 
   9   8  18        0.37        0.54     12.98 o 
  -8   9  18        5.83        4.85     18.41 o 
  -7   9  18       24.19       26.88     15.90 o 
  -6   9  18        1.86        8.70     13.19 o 
  -5   9  18       14.24       11.97     12.85 o 
  -4   9  18       11.13        8.17     10.68 o 
  -3   9  18      119.54      142.97     16.62 o 
  -2   9  18       97.00       88.98     14.12 o 
  -1   9  18       79.31      128.84     19.21 o 
   0   9  18       49.10       41.77     11.07 o 
   1   9  18       79.67      112.50     14.94 o 
   2   9  18       97.03      107.24     17.39 o 
   3   9  18      118.49      134.35     18.80 o 
   4   9  18       10.94       13.22     11.25 o 
   5   9  18       14.25       14.40     10.91 o 
   6   9  18        1.90        8.10     10.51 o 
   7   9  18       24.09       37.52     16.08 o 
   8   9  18        5.79        5.87     14.23 o 
  -8  10  18       11.72       23.75     20.80 o 
  -7  10  18       12.50       17.67     26.21 o 
  -6  10  18       26.93       27.49     17.43 o 
  -5  10  18        8.70       23.09     13.62 o 
  -4  10  18       58.80       70.19     13.28 o 
  -3  10  18       34.40       23.60      9.75 o 
  -2  10  18       79.01       76.20     13.45 o 
  -1  10  18      135.52      151.53     17.71 o 
   0  10  18      700.34      791.51     32.55 o 
   1  10  18      134.94      148.63     18.71 o 
   2  10  18       78.14       90.86     16.48 o 
   3  10  18       34.49       41.39     13.91 o 
   4  10  18       58.87       74.62     16.53 o 
   5  10  18        8.82       -1.01      9.77 o 
   6  10  18       26.93       10.79     14.63 o 
   7  10  18       12.53       19.34     15.14 o 
   8  10  18       11.67       -2.02     14.62 o 
  -8  11  18        2.08        1.33     16.75 o 
  -7  11  18       20.31       47.74     18.85 o 
  -6  11  18        9.48        2.39     12.57 o 
  -5  11  18        1.16        4.94     12.28 o 
  -4  11  18        4.47        7.73      8.51 o 
  -3  11  18        5.66        7.00      8.96 o 
  -2  11  18       46.58       36.68     11.22 o 
  -1  11  18       83.83       96.83     15.30 o 
   0  11  18      181.48      191.90     20.52 o 
   1  11  18       83.67       97.88     16.24 o 
   2  11  18       46.70       34.86     12.83 o 
   3  11  18        5.75       -1.04     11.17 o 
   4  11  18        4.42        9.07     11.46 o 
   5  11  18        1.16      -11.20     13.21 o 
   6  11  18        9.42        9.05     12.74 o 
   7  11  18       20.33       18.88     15.31 o 
   8  11  18        2.05        1.49     15.12 o 
  -7  12  18        9.40       32.45     22.98 o 
  -6  12  18       18.12        6.83     20.99 o 
  -5  12  18       61.04       47.64     22.70 o 
  -4  12  18        3.18        4.66      8.51 o 
  -3  12  18       14.60       30.62     10.67 o 
  -2  12  18       77.43       96.64     15.64 o 
  -1  12  18      312.22      319.85     28.43 o 
   0  12  18      106.49      101.72     16.45 o 
   1  12  18      312.91      309.93     23.85 o 
   2  12  18       77.34       93.12     16.96 o 
   3  12  18       14.60       15.03     12.86 o 
   4  12  18        3.15        4.58     14.93 o 
   5  12  18       61.02       65.56     21.23 o 
   6  12  18       17.99        5.50     13.45 o 
   7  12  18        9.46        9.92     15.61 o 
  -6  13  18       19.93       20.51     15.89 o 
  -5  13  18       21.56       16.17     10.47 o 
  -4  13  18       19.74       14.77     10.57 o 
  -3  13  18       17.86       28.43     12.49 o 
  -2  13  18        9.87       35.76     14.48 o 
  -1  13  18       91.81       77.94     17.85 o 
   0  13  18       16.35       27.63     11.55 o 
   1  13  18       92.22       85.89     15.83 o 
   2  13  18        9.72       29.46     11.46 o 
   3  13  18       17.87       14.63     17.57 o 
   4  13  18       19.52       26.56     17.67 o 
   5  13  18       21.45       28.27     17.68 o 
   6  13  18       19.89        7.87     15.84 o 
  -6  14  18       23.00       17.81     17.02 o 
  -5  14  18       19.81       26.58     11.55 o 
  -4  14  18        1.35        4.62      9.68 o 
  -3  14  18        6.41       14.80     10.37 o 
  -2  14  18       19.81       35.49     13.61 o 
  -1  14  18        2.15       19.81     11.72 o 
   0  14  18       30.71       55.17     13.39 o 
   1  14  18        2.04       -0.09      9.22 o 
   2  14  18       19.90       18.42     14.91 o 
   3  14  18        6.34       17.00     15.48 o 
   4  14  18        1.34       16.70     24.69 o 
   5  14  18       20.01       25.14     17.85 o 
   6  14  18       23.00       18.76     18.61 o 
  -5  15  18       19.56       34.41     15.53 o 
  -4  15  18        2.28       13.57     11.89 o 
  -3  15  18        4.48       11.40     12.44 o 
  -2  15  18        1.26       14.42     11.42 o 
  -1  15  18       21.26        6.49     10.78 o 
   0  15  18       72.34       61.64     16.21 o 
   1  15  18       21.09       29.34     17.41 o 
   2  15  18        1.31       16.20     15.51 o 
   3  15  18        4.48       11.85     15.95 o 
   4  15  18        2.33       12.14     17.87 o 
   5  15  18       19.63       18.81     16.61 o 
  -4  16  18       31.65       56.33     16.66 o 
  -3  16  18        8.64       19.62     12.61 o 
  -2  16  18       10.85       11.84     14.58 o 
  -1  16  18       34.65       41.79     18.80 o 
   0  16  18        0.38       16.05     18.99 o 
   1  16  18       34.49       21.83     16.26 o 
   2  16  18       10.92        8.12     15.00 o 
   3  16  18        8.69       -0.61     19.33 o 
   4  16  18       31.56       26.08     24.60 o 
  -3  17  18       24.45       34.49     14.12 o 
  -2  17  18        8.94        7.69     17.66 o 
  -1  17  18       59.46       75.88     26.21 o 
   0  17  18       75.39       92.50     28.49 o 
   1  17  18       59.42       59.83     33.81 o 
   2  17  18        8.95       34.17     18.80 o 
   3  17  18       24.55       16.54     18.78 o 
   1   0  19      357.81      333.32     26.16 o 
   2   0  19      152.91      143.03     16.49 o 
   3   0  19      111.05       88.96     14.09 o 
   4   0  19      137.87      189.23     19.57 o 
   5   0  19       30.12       54.58     13.23 o 
   6   0  19       69.98       52.16     14.16 o 
   7   0  19        0.01        5.44     10.61 o 
   8   0  19       17.80        9.12     11.63 o 
   9   0  19        0.00        1.79     11.37 o 
  -9   1  19       57.43       41.98     14.46 o 
  -8   1  19       18.52       16.54     11.82 o 
  -7   1  19       16.32       21.93     13.10 o 
  -6   1  19       60.66       56.31     14.29 o 
  -5   1  19       91.82       96.43     15.59 o 
  -4   1  19       52.49       38.09     11.71 o 
  -3   1  19      171.12      152.81     17.24 o 
  -2   1  19        3.33        2.21      8.81 o 
  -1   1  19      305.58      248.79     24.90 o 
   0   1  19       23.77        0.56     11.00 o 
   1   1  19      307.00      270.88     19.94 o 
   2   1  19        3.10        6.35      9.13 o 
   3   1  19      170.12      169.89     17.96 o 
   4   1  19       52.99       42.33     11.98 o 
   5   1  19       92.31       97.75     15.71 o 
   6   1  19       60.75       55.60     15.21 o 
   7   1  19       16.40        5.22     11.04 o 
   8   1  19       18.40       19.10     11.82 o 
   9   1  19       57.32       60.99     17.68 o 
  -9   2  19        7.27        7.98     11.49 o 
  -8   2  19        5.32       -1.79     10.35 o 
  -7   2  19       25.15       34.71     12.97 o 
  -6   2  19       10.77       13.21     11.21 o 
  -5   2  19       20.77       30.12     11.76 o 
  -4   2  19      194.95      190.07     19.41 o 
  -3   2  19        9.01       16.22     10.20 o 
  -2   2  19      199.53      166.25     17.20 o 
  -1   2  19      573.78      642.96     34.85 o 
   0   2  19       35.06       44.26     14.86 o 
   1   2  19      571.22      611.15     26.40 o 
   2   2  19      200.44      171.33     19.36 o 
   3   2  19        8.93       13.02      9.88 o 
   4   2  19      194.80      252.04     22.10 o 
   5   2  19       20.55       41.55     12.62 o 
   6   2  19       10.54       17.87     11.83 o 
   7   2  19       25.00       29.47     12.31 o 
   8   2  19        5.33        9.38     11.12 o 
   9   2  19        7.30        2.15     12.10 o 
  -9   3  19        6.70       -1.28     12.00 o 
  -8   3  19       17.71       35.81     14.25 o 
  -7   3  19        5.27       14.11     11.75 o 
  -6   3  19       31.42       30.16     13.29 o 
  -5   3  19      143.79      171.14     22.32 o 
  -4   3  19      158.47      185.54     19.34 o 
  -3   3  19       85.51       78.03     13.92 o 
  -2   3  19      397.09      360.25     27.23 o 
  -1   3  19       37.41       37.02     13.44 o 
   0   3  19        6.53       -2.69      8.28 o 
   1   3  19       37.88       38.64     11.64 o 
   2   3  19      397.46      405.91     23.65 o 
   3   3  19       84.31       81.30     14.29 o 
   4   3  19      159.49      181.55     19.66 o 
   5   3  19      144.04      211.29     21.82 o 
   6   3  19       31.35       28.33     12.01 o 
   7   3  19        5.27       17.26     12.20 o 
   8   3  19       17.60       32.99     15.14 o 
   9   3  19        6.72       -9.18     11.35 o 
  -9   4  19        8.73        5.01     15.95 o 
  -8   4  19       13.23       15.28     14.29 o 
  -7   4  19      110.33       91.54     18.07 o 
  -6   4  19       34.57       25.30     12.19 o 
  -5   4  19      161.18      132.89     18.50 o 
  -4   4  19       47.97       62.92     13.28 o 
  -3   4  19       81.66       73.93     14.10 o 
  -2   4  19      170.73      133.18     19.68 o 
  -1   4  19      250.47      256.31     25.17 o 
   0   4  19        0.03       -0.85      8.20 o 
   1   4  19      250.65      258.84     19.97 o 
   2   4  19      170.67      136.60     17.30 o 
   3   4  19       81.93       91.22     15.11 o 
   4   4  19       47.52       70.70     14.21 o 
   5   4  19      161.16      147.45     19.15 o 
   6   4  19       34.97       29.00     12.39 o 
   7   4  19      110.08      110.63     20.24 o 
   8   4  19       13.22       20.54     12.63 o 
   9   4  19        8.77        7.18     12.61 o 
  -9   5  19        3.29        7.69     16.44 o 
  -8   5  19        3.05       -0.96     17.39 o 
  -7   5  19        4.77        1.60     16.63 o 
  -6   5  19       61.35       56.11     19.63 o 
  -5   5  19      173.86      150.65     25.64 o 
  -4   5  19      106.87      113.85     21.64 o 
  -3   5  19       57.32       37.81     15.35 o 
  -2   5  19      155.59      153.70     21.31 o 
  -1   5  19       91.87       87.17     14.30 o 
   0   5  19      176.40      170.02     18.00 o 
   1   5  19       91.03       86.49     15.00 o 
   2   5  19      154.65      169.74     18.60 o 
   3   5  19       57.54       40.16     12.29 o 
   4   5  19      107.37      126.44     15.65 o 
   5   5  19      173.34      156.88     17.73 o 
   6   5  19       61.32       93.30     17.95 o 
   7   5  19        4.69       -1.99     10.94 o 
   8   5  19        3.04        3.49     11.54 o 
   9   5  19        3.34        2.06     11.82 o 
  -9   6  19        4.90        9.66     21.04 o 
  -8   6  19        3.66       -9.27     17.34 o 
  -7   6  19        9.39       -1.00     15.83 o 
  -6   6  19        3.58       -7.21     12.37 o 
  -5   6  19       24.23       20.17     15.01 o 
  -4   6  19      160.97      140.34     23.79 o 
  -3   6  19        8.35       -0.10      9.46 o 
  -2   6  19      472.43      504.42     32.04 o 
  -1   6  19      285.89      276.76     20.18 o 
   0   6  19      282.94      257.88     18.43 o 
   1   6  19      287.04      292.85     21.66 o 
   2   6  19      470.41      528.60     26.86 o 
   3   6  19        8.52       19.36     10.90 o 
   4   6  19      160.19      172.10     17.56 o 
   5   6  19       24.48       29.02     12.84 o 
   6   6  19        3.72       -3.56     10.25 o 
   7   6  19        9.42       14.11     12.38 o 
   8   6  19        3.66        6.28     12.21 o 
   9   6  19        4.90       -4.87     12.50 o 
  -9   7  19       14.95       14.84     23.60 o 
  -8   7  19        1.18      -13.61     18.12 o 
  -7   7  19        8.05       23.44     19.12 o 
  -6   7  19        7.04       -0.27     15.60 o 
  -5   7  19       44.21       67.08     19.77 o 
  -4   7  19       64.75       99.88     20.38 o 
  -3   7  19       50.10       40.40     15.34 o 
  -2   7  19      110.13      134.98     17.03 o 
  -1   7  19       28.95       22.65     11.04 o 
   0   7  19       16.21       38.97     11.24 o 
   1   7  19       28.62       21.66     10.02 o 
   2   7  19      109.70      114.71     15.01 o 
   3   7  19       50.59       39.71     12.48 o 
   4   7  19       65.35       75.97     23.03 o 
   5   7  19       43.92       58.11     14.75 o 
   6   7  19        6.98        6.04     11.65 o 
   7   7  19        8.03       -1.94     11.81 o 
   8   7  19        1.18        7.97     12.80 o 
   9   7  19       14.94       15.00     15.71 o 
  -8   8  19        0.45       19.07     21.19 o 
  -7   8  19       41.94       30.33     20.03 o 
  -6   8  19       45.03       42.65     18.15 o 
  -5   8  19       31.82       25.52     13.87 o 
  -4   8  19      116.96      108.87     21.05 o 
  -3   8  19       79.54       98.11     21.04 o 
  -2   8  19       23.17       20.54     10.06 o 
  -1   8  19       51.25       50.10     11.90 o 
   0   8  19        0.53        3.11      8.60 o 
   1   8  19       51.99       36.94     11.40 o 
   2   8  19       23.01       17.41     10.25 o 
   3   8  19       79.29       97.61     17.77 o 
   4   8  19      116.83      140.56     20.52 o 
   5   8  19       32.31       15.68     11.49 o 
   6   8  19       45.04       52.58     15.01 o 
   7   8  19       41.62       47.96     15.83 o 
   8   8  19        0.42        1.37     11.59 o 
  -8   9  19        9.75        3.00     18.38 o 
  -7   9  19       22.79       17.41     38.80 o 
  -6   9  19       45.45       42.24     23.74 o 
  -5   9  19       30.70        9.08     12.14 o 
  -4   9  19       48.82       66.51     17.85 o 
  -3   9  19        0.30        2.03     10.18 o 
  -2   9  19      166.26      168.28     18.23 o 
  -1   9  19        3.41       11.45      9.59 o 
   0   9  19        9.15       35.04     10.95 o 
   1   9  19        3.47        6.06      9.66 o 
   2   9  19      166.23      139.95     19.31 o 
   3   9  19        0.32        8.12     10.95 o 
   4   9  19       48.07       51.39     14.93 o 
   5   9  19       30.79       27.09     13.94 o 
   6   9  19       45.38       46.63     13.66 o 
   7   9  19       22.81       37.47     14.40 o 
   8   9  19        9.84        1.99     14.46 o 
  -8  10  19       42.44       34.19     30.39 o 
  -7  10  19       18.12       35.60     16.76 o 
  -6  10  19       35.65       36.95     16.78 o 
  -5  10  19       29.68        6.56     12.68 o 
  -4  10  19       62.96      104.52     21.57 o 
  -3  10  19       56.66       70.49     12.69 o 
  -2  10  19       60.70       59.39     13.01 o 
  -1  10  19      184.43      186.83     18.90 o 
   0  10  19        3.86       14.63      9.33 o 
   1  10  19      182.65      168.81     20.67 o 
   2  10  19       60.97       48.51     14.60 o 
   3  10  19       56.82       57.33     15.02 o 
   4  10  19       62.92       76.46     16.63 o 
   5  10  19       29.94       37.56     14.40 o 
   6  10  19       35.50       16.17     15.66 o 
   7  10  19       18.06       32.38     17.23 o 
   8  10  19       42.38       28.82     17.83 o 
  -7  11  19       17.18       19.56     17.93 o 
  -6  11  19       22.93       15.83     14.34 o 
  -5  11  19       15.88       17.01     15.67 o 
  -4  11  19       31.85       37.49     15.20 o 
  -3  11  19        7.42        8.38      8.73 o 
  -2  11  19       39.48       57.19     13.01 o 
  -1  11  19      156.56      162.94     18.48 o 
   0  11  19       17.46        9.80     10.94 o 
   1  11  19      156.65      152.90     19.20 o 
   2  11  19       39.41       43.60     13.16 o 
   3  11  19        7.59        4.40     11.44 o 
   4  11  19       31.96       33.08     13.42 o 
   5  11  19       15.96       13.85     16.16 o 
   6  11  19       22.86       12.23     16.91 o 
   7  11  19       17.27       22.55     16.80 o 
  -7  12  19       44.77       54.19     19.89 o 
  -6  12  19       15.39        3.49     13.43 o 
  -5  12  19       19.33       27.23     16.24 o 
  -4  12  19       11.73       24.70     16.38 o 
  -3  12  19       17.47       31.69     10.74 o 
  -2  12  19        7.38       17.57     11.24 o 
  -1  12  19       14.60       17.76     12.11 o 
   0  12  19       22.79       28.60     13.61 o 
   1  12  19       14.66       20.13     11.45 o 
   2  12  19        7.45       -5.18      9.23 o 
   3  12  19       17.49       39.29     13.89 o 
   4  12  19       11.59       15.74     16.90 o 
   5  12  19       19.27       30.17     17.70 o 
   6  12  19       15.35        9.13     15.67 o 
   7  12  19       44.75       47.00     24.93 o 
  -6  13  19        0.49       -1.67     13.76 o 
  -5  13  19       18.18       14.01     15.35 o 
  -4  13  19        5.86       13.72      9.65 o 
  -3  13  19        5.58        0.56     15.43 o 
  -2  13  19        1.36       -7.19      9.87 o 
  -1  13  19       12.86       15.05     12.32 o 
   0  13  19       50.64       67.42     16.13 o 
   1  13  19       12.62        9.64     10.63 o 
   2  13  19        1.35        6.77     10.61 o 
   3  13  19        5.41        2.89     15.26 o 
   4  13  19        5.87        6.06     15.52 o 
   5  13  19       18.24       15.98     16.32 o 
   6  13  19        0.50      -18.24     13.28 o 
  -5  14  19       10.59       18.07     15.69 o 
  -4  14  19        4.13       10.11     11.15 o 
  -3  14  19        4.01       12.52     11.27 o 
  -2  14  19        0.45        0.17     15.24 o 
  -1  14  19       39.07       45.35     14.77 o 
   0  14  19       37.53       41.78     15.04 o 
   1  14  19       39.05       44.71     12.47 o 
   2  14  19        0.48       -4.64     13.98 o 
   3  14  19        4.02       -8.49     19.52 o 
   4  14  19        4.16       -1.18     16.16 o 
   5  14  19       10.63       16.34     18.06 o 
  -4  15  19        2.42       19.42     18.85 o 
  -3  15  19        7.14       11.88     10.68 o 
  -2  15  19        1.56        0.20      9.92 o 
  -1  15  19       23.36       34.56     13.97 o 
   0  15  19        2.46       16.67     12.49 o 
   1  15  19       23.31       31.80     17.38 o 
   2  15  19        1.58       15.49     15.55 o 
   3  15  19        7.25       -3.52     13.14 o 
   4  15  19        2.43        5.98     17.53 o 
  -3  16  19        7.15       14.45     11.98 o 
  -2  16  19        2.40       -2.23     10.77 o 
  -1  16  19        3.17       -4.56     15.01 o 
   0  16  19       45.72       65.63     25.55 o 
   1  16  19        3.09       14.22     16.76 o 
   2  16  19        2.39       -2.35     16.24 o 
   3  16  19        7.18       13.95     17.38 o 
  -1  17  19        1.26       12.92     17.95 o 
   0  17  19        0.28       21.94     19.94 o 
   1  17  19        1.24       22.97     18.84 o 
   0   0  20        0.19       20.70     18.71 o 
   1   0  20      248.54      190.19     23.69 o 
   2   0  20      195.62      212.24     19.39 o 
   3   0  20        6.61        4.13      9.18 o 
   4   0  20       19.40       15.06      9.30 o 
   5   0  20        7.13       19.63     10.83 o 
   6   0  20       10.37       11.39     10.97 o 
   7   0  20       25.74       46.37     13.85 o 
   8   0  20        5.03       14.35     11.96 o 
   9   0  20        1.27        7.08     12.52 o 
  -9   1  20       15.13        6.89     11.69 o 
  -8   1  20       23.06       21.09     12.99 o 
  -7   1  20       16.31       24.87     12.83 o 
  -6   1  20       62.62       78.23     15.64 o 
  -5   1  20       29.92       35.12     11.87 o 
  -4   1  20       42.25       47.46     12.65 o 
  -3   1  20       45.85       17.80     10.49 o 
  -2   1  20      223.80      203.99     24.17 o 
  -1   1  20      114.20      146.76     21.82 o 
   0   1  20      392.90      315.17     27.42 o 
   1   1  20      114.92      155.48     21.72 o 
   2   1  20      222.72      207.81     19.59 o 
   3   1  20       45.57       23.55     10.79 o 
   4   1  20       41.61       54.91     12.75 o 
   5   1  20       29.93       32.20     12.01 o 
   6   1  20       63.28       77.12     16.29 o 
   7   1  20       16.36       28.80     12.54 o 
   8   1  20       23.09       35.90     13.93 o 
   9   1  20       15.09       12.71     13.04 o 
  -9   2  20        7.20       12.55     11.98 o 
  -8   2  20        1.54       16.41     12.09 o 
  -7   2  20       44.37       36.29     13.42 o 
  -6   2  20       41.19       25.20     11.92 o 
  -5   2  20       16.42        5.27     10.04 o 
  -4   2  20       25.27       10.41      9.41 o 
  -3   2  20       30.09       42.71     12.31 o 
  -2   2  20      103.53      113.12     19.73 o 
  -1   2  20      230.92      226.28     40.89 o 
   0   2  20       77.03       59.24     15.65 o 
   1   2  20      232.30      231.71     25.74 o 
   2   2  20      102.53      127.90     17.37 o 
   3   2  20       29.44       42.57     11.85 o 
   4   2  20       25.51        9.96      9.90 o 
   5   2  20       16.32       17.62     11.00 o 
   6   2  20       41.18       37.50     13.57 o 
   7   2  20       44.35       33.83     13.69 o 
   8   2  20        1.56        5.21     11.27 o 
   9   2  20        7.26       11.94     13.75 o 
  -9   3  20        0.86        3.92     12.35 o 
  -8   3  20        4.71       -0.14     11.54 o 
  -7   3  20       20.24       19.63     12.36 o 
  -6   3  20       30.15       35.06     13.36 o 
  -5   3  20      122.90      142.70     19.51 o 
  -4   3  20       92.57       71.05     13.93 o 
  -3   3  20      230.90      234.69     26.83 o 
  -2   3  20       56.62       87.73     18.53 o 
  -1   3  20       98.95      106.47     20.11 o 
   0   3  20       57.42       36.01     14.40 o 
   1   3  20       97.44      125.85     17.20 o 
   2   3  20       56.72      105.19     16.68 o 
   3   3  20      230.43      270.46     22.59 o 
   4   3  20       92.37       78.68     14.94 o 
   5   3  20      123.36      146.12     19.12 o 
   6   3  20       30.17       22.64     12.46 o 
   7   3  20       20.09       17.74     11.60 o 
   8   3  20        4.76        4.46     12.38 o 
   9   3  20        0.87        2.43     12.19 o 
  -9   4  20        7.76        4.58     15.51 o 
  -8   4  20       62.72       78.58     22.12 o 
  -7   4  20        5.96        2.28     11.00 o 
  -6   4  20        1.53        9.78     12.03 o 
  -5   4  20       35.49       57.55     13.83 o 
  -4   4  20       39.45       43.18     12.41 o 
  -3   4  20       22.87        9.35     12.93 o 
  -2   4  20      700.97      589.22     33.84 o 
  -1   4  20      542.01      547.48     33.20 o 
   0   4  20       30.28       11.10     12.23 o 
   1   4  20      541.95      577.68     29.31 o 
   2   4  20      700.57      652.53     29.88 o 
   3   4  20       22.93       27.75     11.46 o 
   4   4  20       40.03       35.85     12.48 o 
   5   4  20       35.45       49.77     14.26 o 
   6   4  20        1.51       19.68     12.39 o 
   7   4  20        5.84       -0.95     11.89 o 
   8   4  20       62.78       87.97     18.75 o 
   9   4  20        7.79       21.53     13.24 o 
  -9   5  20        4.06       -5.01     14.59 o 
  -8   5  20        5.38       -2.04     17.24 o 
  -7   5  20        9.15       10.12     16.75 o 
  -6   5  20        0.42       -3.82     13.78 o 
  -5   5  20       25.13       28.21     15.38 o 
  -4   5  20      160.95      142.95     23.43 o 
  -3   5  20       38.08       51.66     16.49 o 
  -2   5  20      146.37      119.95     20.14 o 
  -1   5  20       35.23       36.58     14.38 o 
   0   5  20       33.67       27.07     12.68 o 
   1   5  20       34.69       48.08     14.35 o 
   2   5  20      146.88      154.99     18.58 o 
   3   5  20       38.28       42.94     12.70 o 
   4   5  20      160.69      165.59     19.57 o 
   5   5  20       24.83       23.28     10.64 o 
   6   5  20        0.42       -0.10     10.84 o 
   7   5  20        9.28        4.35     11.79 o 
   8   5  20        5.37       13.15     13.59 o 
   9   5  20        4.06       20.05     15.56 o 
  -8   6  20        5.99       14.51     20.30 o 
  -7   6  20       26.63       11.19     17.11 o 
  -6   6  20        7.93        3.39     15.06 o 
  -5   6  20        1.78       -1.24     12.84 o 
  -4   6  20       50.67       48.94     17.68 o 
  -3   6  20       43.65       24.76     13.53 o 
  -2   6  20      694.57      654.47     36.46 o 
  -1   6  20      154.00      175.00     23.63 o 
   0   6  20      223.20      205.81     18.15 o 
   1   6  20      153.36      192.88     19.77 o 
   2   6  20      697.27      723.52     31.05 o 
   3   6  20       43.24       33.90     13.02 o 
   4   6  20       50.07       45.86     13.57 o 
   5   6  20        1.77       -5.35     10.47 o 
   6   6  20        7.89       13.07     11.86 o 
   7   6  20       26.64        3.55     12.97 o 
   8   6  20        6.01        8.86     12.23 o 
  -8   7  20       18.33        1.84     19.64 o 
  -7   7  20        0.75        1.70     17.04 o 
  -6   7  20       49.20       50.60     20.11 o 
  -5   7  20        0.21        1.55     15.26 o 
  -4   7  20      143.98      127.35     21.74 o 
  -3   7  20        0.94        1.66     10.70 o 
  -2   7  20      271.99      322.13     29.51 o 
  -1   7  20       88.94       83.51     14.74 o 
   0   7  20      278.35      330.86     22.94 o 
   1   7  20       88.14      110.80     15.02 o 
   2   7  20      271.39      343.25     21.92 o 
   3   7  20        0.92        3.66     10.41 o 
   4   7  20      143.32      140.17     23.84 o 
   5   7  20        0.19       -6.75     11.18 o 
   6   7  20       48.87       48.15     16.55 o 
   7   7  20        0.73       -4.34     12.12 o 
   8   7  20       18.37       15.42     13.00 o 
  -8   8  20        1.68       11.63     21.79 o 
  -7   8  20        0.53       17.03     18.81 o 
  -6   8  20        2.73       -0.92     14.77 o 
  -5   8  20       31.43       47.29     17.25 o 
  -4   8  20        5.15        7.56     12.11 o 
  -3   8  20      208.13      206.09     26.54 o 
  -2   8  20      201.67      191.97     24.81 o 
  -1   8  20      201.86      207.59     23.02 o 
   0   8  20      748.79      665.09     30.13 o 
   1   8  20      200.57      213.77     18.89 o 
   2   8  20      202.44      237.79     19.85 o 
   3   8  20      209.66      209.43     23.35 o 
   4   8  20        5.04       22.30     13.83 o 
   5   8  20       31.36       78.84     17.79 o 
   6   8  20        2.77       -0.90     10.99 o 
   7   8  20        0.55        9.16     12.75 o 
   8   8  20        1.65        1.11     11.36 o 
  -7   9  20       16.25       17.00     16.12 o 
  -6   9  20       14.04        6.70     11.93 o 
  -5   9  20       14.23       18.39     14.20 o 
  -4   9  20        0.11        4.14     11.67 o 
  -3   9  20       54.47       38.46     15.29 o 
  -2   9  20       26.33       21.37     13.14 o 
  -1   9  20      302.51      299.89     21.91 o 
   0   9  20       25.73       25.65     10.91 o 
   1   9  20      302.18      314.85     21.46 o 
   2   9  20       26.36       29.49     12.27 o 
   3   9  20       54.41       60.72     16.46 o 
   4   9  20        0.10        4.38     11.89 o 
   5   9  20       14.15       25.29     13.71 o 
   6   9  20       14.08       16.97     13.54 o 
   7   9  20       16.21       35.35     13.96 o 
  -7  10  20       53.20       46.89     18.43 o 
  -6  10  20       10.46       13.73     15.23 o 
  -5  10  20       55.96       78.79     20.56 o 
  -4  10  20       16.28        9.05     13.12 o 
  -3  10  20       25.92       17.56     12.85 o 
  -2  10  20       57.38       61.56     13.08 o 
  -1  10  20        3.99        5.59     11.31 o 
   0  10  20      170.21      192.44     20.08 o 
   1  10  20        4.01        4.45     11.16 o 
   2  10  20       57.14       67.82     16.15 o 
   3  10  20       26.40       14.16     12.38 o 
   4  10  20       16.16       26.69     13.49 o 
   5  10  20       55.85       49.72     16.30 o 
   6  10  20       10.45       11.35     13.65 o 
   7  10  20       53.27       54.15     19.63 o 
  -7  11  20       26.92       14.85     16.81 o 
  -6  11  20       16.35        8.93     13.40 o 
  -5  11  20       26.04       36.94     15.51 o 
  -4  11  20        5.44        7.22     11.65 o 
  -3  11  20        5.57        5.98     11.31 o 
  -2  11  20        6.82       15.03     10.09 o 
  -1  11  20        7.92       22.56     12.19 o 
   0  11  20        2.67       22.47     12.28 o 
   1  11  20        7.93       15.79     11.13 o 
   2  11  20        6.90        4.59     11.16 o 
   3  11  20        5.55       14.53     13.01 o 
   4  11  20        5.53       15.20     12.53 o 
   5  11  20       26.18       31.25     18.47 o 
   6  11  20       16.49       25.03     19.49 o 
   7  11  20       26.90       24.73     20.12 o 
  -6  12  20        7.26       20.75     15.39 o 
  -5  12  20       13.16       18.50     15.04 o 
  -4  12  20       24.73       22.35     15.62 o 
  -3  12  20       22.46       27.12     10.73 o 
  -2  12  20       40.78       32.53     13.36 o 
  -1  12  20        0.86       20.35     11.08 o 
   0  12  20       58.77       44.13     15.14 o 
   1  12  20        0.91       -3.13      9.25 o 
   2  12  20       40.36       42.52     14.32 o 
   3  12  20       22.27       19.97     12.50 o 
   4  12  20       24.89       37.80     19.24 o 
   5  12  20       13.05       45.15     21.21 o 
   6  12  20        7.26       16.01     17.03 o 
  -5  13  20        6.42       28.09     16.11 o 
  -4  13  20       15.60       24.70     15.11 o 
  -3  13  20        3.15       14.06     10.87 o 
  -2  13  20       13.09       27.27     12.32 o 
  -1  13  20        6.25       11.59     10.41 o 
   0  13  20       14.11       14.39     12.77 o 
   1  13  20        6.13       19.12     10.45 o 
   2  13  20       13.06       17.89     11.62 o 
   3  13  20        3.19        4.68     15.05 o 
   4  13  20       15.46       29.74     18.77 o 
   5  13  20        6.35       21.48     17.75 o 
  -5  14  20       24.36       28.11     20.23 o 
  -4  14  20        6.47       -8.83     14.53 o 
  -3  14  20       23.91       30.25     13.63 o 
  -2  14  20        2.13       27.18     13.02 o 
  -1  14  20       16.68       22.85     16.86 o 
   0  14  20       55.51       65.64     17.22 o 
   1  14  20       16.73       27.99     12.27 o 
   2  14  20        2.07       -1.93     13.50 o 
   3  14  20       23.82       38.92     19.28 o 
   4  14  20        6.48        5.27     17.26 o 
   5  14  20       24.36       30.47     20.44 o 
  -4  15  20       17.64        1.80     17.76 o 
  -3  15  20       20.26       19.64     11.86 o 
  -2  15  20       15.27       28.58     13.77 o 
  -1  15  20       12.76       19.38     12.79 o 
   0  15  20        9.04       10.61     11.87 o 
   1  15  20       12.87       31.34     17.65 o 
   2  15  20       15.26       21.45     17.50 o 
   3  15  20       20.22       31.15     19.15 o 
   4  15  20       17.63       -6.44     16.54 o 
  -2  16  20        9.35       21.64     13.82 o 
  -1  16  20        9.18       17.09     17.71 o 
   0  16  20       44.41       38.84     21.27 o 
   1  16  20        9.10       -6.93     17.28 o 
   2  16  20        9.25       13.62     19.04 o 
   1   0  21      184.52      142.30     21.98 o 
   2   0  21       99.85      101.70     20.21 o 
   3   0  21       27.75        3.93      9.93 o 
   4   0  21        2.27        2.00      8.58 o 
   5   0  21        1.17        0.50      9.22 o 
   6   0  21        0.50       10.28     11.31 o 
   7   0  21       12.24        9.77     11.37 o 
   8   0  21        0.61        6.78     11.84 o 
   9   0  21       36.88       44.07     16.48 o 
  -9   1  21        2.08       -2.41     12.50 o 
  -8   1  21        6.47        6.15     11.99 o 
  -7   1  21       34.25       37.65     13.55 o 
  -6   1  21       32.39       38.81     13.99 o 
  -5   1  21       13.03       19.26     11.45 o 
  -4   1  21       46.19       45.02     13.10 o 
  -3   1  21       26.96       22.15     14.02 o 
  -2   1  21      118.90       99.27     19.77 o 
  -1   1  21       52.87       29.26     15.18 o 
   0   1  21      381.03      262.44     27.36 o 
   1   1  21       53.81       26.21     15.31 o 
   2   1  21      119.53      114.64     21.69 o 
   3   1  21       27.05       22.58     10.59 o 
   4   1  21       46.53       51.31     14.48 o 
   5   1  21       13.01        9.18     10.99 o 
   6   1  21       32.50       42.77     13.79 o 
   7   1  21       34.44       29.30     13.03 o 
   8   1  21        6.49        6.26     12.03 o 
   9   1  21        2.07        1.26     12.50 o 
  -9   2  21        6.63        9.40     12.93 o 
  -8   2  21       19.88       18.34     12.76 o 
  -7   2  21        2.35       -1.81     10.91 o 
  -6   2  21        6.42        9.63     10.09 o 
  -5   2  21       32.17       36.21     13.18 o 
  -4   2  21        1.95       -6.18      8.42 o 
  -3   2  21        3.87        6.78     11.79 o 
  -2   2  21      178.82      153.75     23.16 o 
  -1   2  21      102.39      100.05     20.79 o 
   0   2  21        0.63        1.21     13.06 o 
   1   2  21      102.59       87.84     19.84 o 
   2   2  21      179.62      145.17     18.24 o 
   3   2  21        4.04       11.21      9.51 o 
   4   2  21        1.93       -0.50      9.32 o 
   5   2  21       31.80       47.83     13.55 o 
   6   2  21        6.36        9.78     12.20 o 
   7   2  21        2.39        8.64     10.93 o 
   8   2  21       19.87       22.61     13.32 o 
   9   2  21        6.68       27.82     16.50 o 
  -8   3  21       42.13       34.59     14.94 o 
  -7   3  21       60.98       69.43     16.33 o 
  -6   3  21       84.02       83.30     16.58 o 
  -5   3  21       37.22       31.41     12.59 o 
  -4   3  21       93.17      111.78     22.88 o 
  -3   3  21      210.93      189.55     25.75 o 
  -2   3  21      290.95      247.15     27.05 o 
  -1   3  21       63.05       50.88     16.03 o 
   0   3  21       54.43       34.86     15.71 o 
   1   3  21       63.45       69.20     18.48 o 
   2   3  21      292.64      297.83     23.02 o 
   3   3  21      209.85      237.91     22.11 o 
   4   3  21       93.69      134.94     18.25 o 
   5   3  21       37.34       29.67     12.61 o 
   6   3  21       83.59      108.43     19.02 o 
   7   3  21       60.70       84.03     17.43 o 
   8   3  21       42.13       47.58     16.57 o 
  -8   4  21        0.57        9.09     14.36 o 
  -7   4  21       33.63       13.24     19.15 o 
  -6   4  21       29.44       40.44     14.09 o 
  -5   4  21      133.26      139.69     19.06 o 
  -4   4  21       76.27       48.71     18.03 o 
  -3   4  21      224.58      241.23     28.57 o 
  -2   4  21      267.55      264.83     27.18 o 
  -1   4  21      184.29      214.95     25.72 o 
   0   4  21       43.48       42.80     15.88 o 
   1   4  21      183.98      222.65     26.61 o 
   2   4  21      267.19      312.57     27.98 o 
   3   4  21      223.66      269.30     23.12 o 
   4   4  21       76.39       74.70     15.47 o 
   5   4  21      133.84      166.51     20.67 o 
   6   4  21       29.33       42.22     14.28 o 
   7   4  21       33.62       35.57     14.11 o 
   8   4  21        0.58        7.22     13.14 o 
  -8   5  21       13.73        5.89     18.83 o 
  -7   5  21       41.18       23.36     20.73 o 
  -6   5  21       17.24       18.94     17.15 o 
  -5   5  21       18.52       17.49     15.49 o 
  -4   5  21      198.73      181.63     26.36 o 
  -3   5  21       63.85       44.65     18.13 o 
  -2   5  21      425.34      335.07     32.91 o 
  -1   5  21        9.29        1.81     11.17 o 
   0   5  21      353.39      333.91     29.23 o 
   1   5  21        9.24       11.54     10.88 o 
   2   5  21      426.38      373.49     24.75 o 
   3   5  21       63.26       52.35     13.92 o 
   4   5  21      199.41      198.13     21.33 o 
   5   5  21       18.64       22.72     12.31 o 
   6   5  21       17.43       16.21     12.99 o 
   7   5  21       41.44       38.76     15.13 o 
   8   5  21       13.84       12.33     12.87 o 
  -8   6  21        4.20        5.51     20.72 o 
  -7   6  21        3.14       -6.29     16.69 o 
  -6   6  21        0.76        6.32     16.04 o 
  -5   6  21       64.93       31.49     17.41 o 
  -4   6  21      188.70      182.08     26.95 o 
  -3   6  21      169.92      186.01     26.12 o 
  -2   6  21      280.05      255.31     27.18 o 
  -1   6  21       90.39       87.57     19.36 o 
   0   6  21      422.45      329.67     27.97 o 
   1   6  21       90.58       98.92     17.49 o 
   2   6  21      281.30      312.69     24.52 o 
   3   6  21      168.92      172.88     20.18 o 
   4   6  21      187.94      182.36     20.86 o 
   5   6  21       65.22       41.53     17.26 o 
   6   6  21        0.80        8.86     12.99 o 
   7   6  21        3.16        7.71     13.44 o 
   8   6  21        4.21       15.11     12.93 o 
  -8   7  21        3.21       -1.01     20.11 o 
  -7   7  21       12.23        5.64     19.60 o 
  -6   7  21        5.23        6.00     16.91 o 
  -5   7  21        6.53        1.27     14.90 o 
  -4   7  21       33.19       11.21     15.96 o 
  -3   7  21      132.59      127.59     22.33 o 
  -2   7  21      145.76      169.90     24.90 o 
  -1   7  21      281.19      266.28     27.74 o 
   0   7  21       11.84       29.54     11.84 o 
   1   7  21      279.77      303.85     21.10 o 
   2   7  21      146.22      158.31     17.54 o 
   3   7  21      132.88      125.46     18.23 o 
   4   7  21       33.24       22.04     16.24 o 
   5   7  21        6.40       10.80     14.01 o 
   6   7  21        5.17        8.65     17.14 o 
   7   7  21       12.37       17.78     13.18 o 
   8   7  21        3.20       10.30     13.41 o 
  -7   8  21       10.86       14.39     19.04 o 
  -6   8  21       34.73       37.11     20.24 o 
  -5   8  21       12.29        9.94     12.32 o 
  -4   8  21        1.46       13.38     13.71 o 
  -3   8  21       76.34       73.77     19.44 o 
  -2   8  21       19.04       31.83     13.63 o 
  -1   8  21       14.89       15.77     12.74 o 
   0   8  21       49.20       33.93     12.33 o 
   1   8  21       14.67       25.96     10.97 o 
   2   8  21       19.27       22.81     11.18 o 
   3   8  21       76.23       79.66     16.71 o 
   4   8  21        1.52        0.39     11.63 o 
   5   8  21       12.31       14.39     13.34 o 
   6   8  21       34.85       67.50     19.54 o 
   7   8  21       10.84        4.76     12.54 o 
  -7   9  21       11.42        9.41     20.58 o 
  -6   9  21       13.49       10.93     14.14 o 
  -5   9  21       11.62        8.66     12.92 o 
  -4   9  21        9.96        8.26     12.04 o 
  -3   9  21       13.64       25.17     13.80 o 
  -2   9  21      192.58      182.79     25.38 o 
  -1   9  21       23.35       38.31     11.89 o 
   0   9  21      338.93      359.12     24.90 o 
   1   9  21       23.53       37.08     12.18 o 
   2   9  21      192.08      204.68     23.86 o 
   3   9  21       13.62       18.90     13.57 o 
   4   9  21       10.08        4.84     12.38 o 
   5   9  21       11.53       16.14     13.54 o 
   6   9  21       13.48       19.57     14.12 o 
   7   9  21       11.53       10.31     13.35 o 
  -7  10  21        0.13       13.35     25.03 o 
  -6  10  21        4.44       10.89     14.77 o 
  -5  10  21        3.92       18.58     14.36 o 
  -4  10  21       21.39       11.97     13.39 o 
  -3  10  21      119.11      121.36     22.73 o 
  -2  10  21       14.62       16.47     13.34 o 
  -1  10  21       23.29       23.60     11.40 o 
   0  10  21       73.00       90.46     18.08 o 
   1  10  21       23.39       32.82     13.49 o 
   2  10  21       14.74       32.11     13.44 o 
   3  10  21      118.61      118.47     19.74 o 
   4  10  21       21.15       31.80     14.55 o 
   5  10  21        3.84        6.12     12.27 o 
   6  10  21        4.43        4.29     13.28 o 
   7  10  21        0.12       -1.57     18.16 o 
  -6  11  21        8.97       -2.16     14.14 o 
  -5  11  21        7.72       17.19     14.27 o 
  -4  11  21        6.43       10.00     12.35 o 
  -3  11  21       49.49       46.94     18.09 o 
  -2  11  21        6.07       29.80     15.05 o 
  -1  11  21       36.63       36.20     13.52 o 
   0  11  21       24.63       25.22     13.68 o 
   1  11  21       36.70       45.24     13.57 o 
   2  11  21        6.12        7.00     11.92 o 
   3  11  21       49.60       60.40     16.16 o 
   4  11  21        6.36        6.95     11.68 o 
   5  11  21        7.72       -2.00     10.33 o 
   6  11  21        8.89       14.72     18.65 o 
  -5  12  21       25.68       43.78     18.60 o 
  -4  12  21        4.10       23.80     13.65 o 
  -3  12  21        8.11       12.74     14.10 o 
  -2  12  21       16.75       30.54     13.36 o 
  -1  12  21       12.44       24.02     12.31 o 
   0  12  21       12.44        5.73     11.24 o 
   1  12  21       12.31       20.68     13.04 o 
   2  12  21       16.63        9.47     11.59 o 
   3  12  21        8.18       15.35     12.96 o 
   4  12  21        4.09        9.90     19.52 o 
   5  12  21       25.74        8.86     16.54 o 
  -5  13  21        5.39       10.74     15.68 o 
  -4  13  21        0.82       -5.31     13.19 o 
  -3  13  21        5.33       19.56     17.66 o 
  -2  13  21        1.47        7.55     11.04 o
[truncated: 47,902 more chars]
