# Supplementary material for: 5,11,17,23-Tetra­kis(1,1-di­methyl­eth­yl)-26,28-di­hydroxy­calix[4]arene-25,27-mono­thia­crown-3
Source: Acta Crystallogr Sect E Struct Rep Online. 2013 Apr 10;69(Pt 5):o690. doi: 10.1107/S1600536813008684 (PMC3647882; doi:10.1107/S1600536813008684)
Supplement: Supplementary file 4 [file e-69-0o690-Isup4.cml]

<?xml version="1.0" encoding="UTF-8"?>
<cml convention="cmlDict:cmllite" xmlns="http://www.xml-cml.org/schema" xmlns:cmlDict="http://www.xml-cml.org/dictionary/cml/" xmlns:nameDict="http://www.xml-cml.org/dictionary/cml/name/">
  <molecule id="m1">
    <name dictRef="nameDict:unknown">3,9,15,34-Tetra-tert-butyl-19,29-dioxa-24-thiahexacyclo[15.13.7.1^{7,11}.1^{32,36}.0^{5,30}.0^{13,18}]nonatriaconta-1(30),2,4,7,9,11(39),13,15,17,32,34,36(38)-dodecaene-38,39-diol</name>
    <atomArray>
      <atom id="a1" elementType="C" hydrogenCount="0"/>
      <atom id="a2" elementType="C"/>
      <atom id="a3" elementType="C"/>
      <atom id="a4" elementType="C"/>
      <atom id="a60" elementType="H"/>
      <atom id="a61" elementType="H"/>
      <atom id="a62" elementType="H"/>
      <atom id="a63" elementType="H"/>
      <atom id="a64" elementType="H"/>
      <atom id="a65" elementType="H"/>
      <atom id="a66" elementType="H"/>
      <atom id="a67" elementType="H"/>
      <atom id="a68" elementType="H"/>
      <atom id="a5" elementType="C" hydrogenCount="0">
        <label value="1" dictRef="cmlDict:locant"/>
      </atom>
      <atom id="a6" elementType="C">
        <label value="2" dictRef="cmlDict:locant"/>
      </atom>
      <atom id="a7" elementType="C" hydrogenCount="0">
        <label value="3" dictRef="cmlDict:locant"/>
      </atom>
      <atom id="a8" elementType="C">
        <label value="4" dictRef="cmlDict:locant"/>
      </atom>
      <atom id="a9" elementType="C" hydrogenCount="0">
        <label value="5" dictRef="cmlDict:locant"/>
      </atom>
      <atom id="a10" elementType="C">
        <label value="6" dictRef="cmlDict:locant"/>
      </atom>
      <atom id="a11" elementType="C" hydrogenCount="0">
        <label value="7" dictRef="cmlDict:locant"/>
      </atom>
      <atom id="a12" elementType="C">
        <label value="8" dictRef="cmlDict:locant"/>
      </atom>
      <atom id="a13" elementType="C" hydrogenCount="0">
        <label value="9" dictRef="cmlDict:locant"/>
      </atom>
      <atom id="a14" elementType="C">
        <label value="10" dictRef="cmlDict:locant"/>
      </atom>
      <atom id="a15" elementType="C" hydrogenCount="0">
        <label value="11" dictRef="cmlDict:locant"/>
      </atom>
      <atom id="a16" elementType="C">
        <label value="12" dictRef="cmlDict:locant"/>
      </atom>
      <atom id="a17" elementType="C" hydrogenCount="0">
        <label value="13" dictRef="cmlDict:locant"/>
      </atom>
      <atom id="a18" elementType="C">
        <label value="14" dictRef="cmlDict:locant"/>
      </atom>
      <atom id="a19" elementType="C" hydrogenCount="0">
        <label value="15" dictRef="cmlDict:locant"/>
      </atom>
      <atom id="a20" elementType="C">
        <label value="16" dictRef="cmlDict:locant"/>
      </atom>
      <atom id="a21" elementType="C" hydrogenCount="0">
        <label value="17" dictRef="cmlDict:locant"/>
      </atom>
      <atom id="a22" elementType="C" hydrogenCount="0">
        <label value="18" dictRef="cmlDict:locant"/>
      </atom>
      <atom id="a23" elementType="O" hydrogenCount="0">
        <label value="19" dictRef="cmlDict:locant"/>
      </atom>
      <atom id="a24" elementType="C">
        <label value="20" dictRef="cmlDict:locant"/>
      </atom>
      <atom id="a25" elementType="C">
        <label value="21" dictRef="cmlDict:locant"/>
      </atom>
      <atom id="a26" elementType="C">
        <label value="22" dictRef="cmlDict:locant"/>
      </atom>
      <atom id="a27" elementType="C">
        <label value="23" dictRef="cmlDict:locant"/>
      </atom>
      <atom id="a28" elementType="S" hydrogenCount="0">
        <label value="24" dictRef="cmlDict:locant"/>
        <label value="S" dictRef="cmlDict:locant"/>
      </atom>
      <atom id="a29" elementType="C">
        <label value="25" dictRef="cmlDict:locant"/>
      </atom>
      <atom id="a30" elementType="C">
        <label value="26" dictRef="cmlDict:locant"/>
      </atom>
      <atom id="a31" elementType="C">
        <label value="27" dictRef="cmlDict:locant"/>
      </atom>
      <atom id="a32" elementType="C">
        <label value="28" dictRef="cmlDict:locant"/>
      </atom>
      <atom id="a33" elementType="O" hydrogenCount="0">
        <label value="29" dictRef="cmlDict:locant"/>
      </atom>
      <atom id="a34" elementType="C" hydrogenCount="0">
        <label value="30" dictRef="cmlDict:locant"/>
      </atom>
      <atom id="a35" elementType="C">
        <label value="31" dictRef="cmlDict:locant"/>
      </atom>
      <atom id="a36" elementType="C" hydrogenCount="0">
        <label value="32" dictRef="cmlDict:locant"/>
      </atom>
      <atom id="a37" elementType="C">
        <label value="33" dictRef="cmlDict:locant"/>
      </atom>
      <atom id="a38" elementType="C" hydrogenCount="0">
        <label value="34" dictRef="cmlDict:locant"/>
      </atom>
      <atom id="a39" elementType="C">
        <label value="35" dictRef="cmlDict:locant"/>
      </atom>
      <atom id="a40" elementType="C" hydrogenCount="0">
        <label value="36" dictRef="cmlDict:locant"/>
      </atom>
      <atom id="a41" elementType="C">
        <label value="37" dictRef="cmlDict:locant"/>
      </atom>
      <atom id="a42" elementType="C" hydrogenCount="0">
        <label value="38" dictRef="cmlDict:locant"/>
      </atom>
      <atom id="a43" elementType="C" hydrogenCount="0">
        <label value="39" dictRef="cmlDict:locant"/>
      </atom>
      <atom id="a45" elementType="O">
        <label value="O" dictRef="cmlDict:locant"/>
      </atom>
      <atom id="a47" elementType="O">
        <label value="O'" dictRef="cmlDict:locant"/>
      </atom>
      <atom id="a69" elementType="H"/>
      <atom id="a70" elementType="H"/>
      <atom id="a71" elementType="H"/>
      <atom id="a72" elementType="H"/>
      <atom id="a73" elementType="H"/>
      <atom id="a74" elementType="H"/>
      <atom id="a75" elementType="H"/>
      <atom id="a76" elementType="H"/>
      <atom id="a77" elementType="H"/>
      <atom id="a78" elementType="H"/>
      <atom id="a79" elementType="H"/>
      <atom id="a80" elementType="H"/>
      <atom id="a81" elementType="H"/>
      <atom id="a82" elementType="H"/>
      <atom id="a83" elementType="H"/>
      <atom id="a84" elementType="H"/>
      <atom id="a85" elementType="H"/>
      <atom id="a86" elementType="H"/>
      <atom id="a87" elementType="H"/>
      <atom id="a88" elementType="H"/>
      <atom id="a89" elementType="H"/>
      <atom id="a90" elementType="H"/>
      <atom id="a91" elementType="H"/>
      <atom id="a92" elementType="H"/>
      <atom id="a93" elementType="H"/>
      <atom id="a94" elementType="H"/>
      <atom id="a95" elementType="H"/>
      <atom id="a96" elementType="H"/>
      <atom id="a97" elementType="H"/>
      <atom id="a98" elementType="H"/>
      <atom id="a99" elementType="H"/>
      <atom id="a100" elementType="H"/>
      <atom id="a101" elementType="H"/>
      <atom id="a102" elementType="H"/>
      <atom id="a48" elementType="C" hydrogenCount="0"/>
      <atom id="a49" elementType="C"/>
      <atom id="a50" elementType="C"/>
      <atom id="a51" elementType="C"/>
      <atom id="a103" elementType="H"/>
      <atom id="a104" elementType="H"/>
      <atom id="a105" elementType="H"/>
      <atom id="a106" elementType="H"/>
      <atom id="a107" elementType="H"/>
      <atom id="a108" elementType="H"/>
      <atom id="a109" elementType="H"/>
      <atom id="a110" elementType="H"/>
      <atom id="a111" elementType="H"/>
      <atom id="a52" elementType="C" hydrogenCount="0"/>
      <atom id="a53" elementType="C"/>
      <atom id="a54" elementType="C"/>
      <atom id="a55" elementType="C"/>
      <atom id="a112" elementType="H"/>
      <atom id="a113" elementType="H"/>
      <atom id="a114" elementType="H"/>
      <atom id="a115" elementType="H"/>
      <atom id="a116" elementType="H"/>
      <atom id="a117" elementType="H"/>
      <atom id="a118" elementType="H"/>
      <atom id="a119" elementType="H"/>
      <atom id="a120" elementType="H"/>
      <atom id="a56" elementType="C" hydrogenCount="0"/>
      <atom id="a57" elementType="C"/>
      <atom id="a58" elementType="C"/>
      <atom id="a59" elementType="C"/>
      <atom id="a121" elementType="H"/>
      <atom id="a122" elementType="H"/>
      <atom id="a123" elementType="H"/>
      <atom id="a124" elementType="H"/>
      <atom id="a125" elementType="H"/>
      <atom id="a126" elementType="H"/>
      <atom id="a127" elementType="H"/>
      <atom id="a128" elementType="H"/>
      <atom id="a129" elementType="H"/>
    </atomArray>
    <bondArray>
      <bond id="a1_a2" atomRefs2="a1 a2" order="S"/>
      <bond id="a1_a3" atomRefs2="a1 a3" order="S"/>
      <bond id="a1_a4" atomRefs2="a1 a4" order="S"/>
      <bond id="a2_a60" atomRefs2="a2 a60" order="S"/>
      <bond id="a2_a61" atomRefs2="a2 a61" order="S"/>
      <bond id="a2_a62" atomRefs2="a2 a62" order="S"/>
      <bond id="a3_a63" atomRefs2="a3 a63" order="S"/>
      <bond id="a3_a64" atomRefs2="a3 a64" order="S"/>
      <bond id="a3_a65" atomRefs2="a3 a65" order="S"/>
      <bond id="a4_a66" atomRefs2="a4 a66" order="S"/>
      <bond id="a4_a67" atomRefs2="a4 a67" order="S"/>
      <bond id="a4_a68" atomRefs2="a4 a68" order="S"/>
      <bond id="a5_a6" atomRefs2="a5 a6" order="S"/>
      <bond id="a6_a7" atomRefs2="a6 a7" order="D"/>
      <bond id="a7_a8" atomRefs2="a7 a8" order="S"/>
      <bond id="a8_a9" atomRefs2="a8 a9" order="D"/>
      <bond id="a9_a10" atomRefs2="a9 a10" order="S"/>
      <bond id="a10_a11" atomRefs2="a10 a11" order="S"/>
      <bond id="a11_a12" atomRefs2="a11 a12" order="D"/>
      <bond id="a12_a13" atomRefs2="a12 a13" order="S"/>
      <bond id="a13_a14" atomRefs2="a13 a14" order="D"/>
      <bond id="a14_a15" atomRefs2="a14 a15" order="S"/>
      <bond id="a15_a16" atomRefs2="a15 a16" order="S"/>
      <bond id="a16_a17" atomRefs2="a16 a17" order="S"/>
      <bond id="a17_a18" atomRefs2="a17 a18" order="D"/>
      <bond id="a18_a19" atomRefs2="a18 a19" order="S"/>
      <bond id="a19_a20" atomRefs2="a19 a20" order="D"/>
      <bond id="a20_a21" atomRefs2="a20 a21" order="S"/>
      <bond id="a21_a22" atomRefs2="a21 a22" order="D"/>
      <bond id="a17_a22" atomRefs2="a17 a22" order="S"/>
      <bond id="a22_a23" atomRefs2="a22 a23" order="S"/>
      <bond id="a23_a24" atomRefs2="a23 a24" order="S"/>
      <bond id="a24_a25" atomRefs2="a24 a25" order="S"/>
      <bond id="a25_a26" atomRefs2="a25 a26" order="S"/>
      <bond id="a26_a27" atomRefs2="a26 a27" order="S"/>
      <bond id="a27_a28" atomRefs2="a27 a28" order="S"/>
      <bond id="a28_a29" atomRefs2="a28 a29" order="S"/>
      <bond id="a29_a30" atomRefs2="a29 a30" order="S"/>
      <bond id="a30_a31" atomRefs2="a30 a31" order="S"/>
      <bond id="a31_a32" atomRefs2="a31 a32" order="S"/>
      <bond id="a32_a33" atomRefs2="a32 a33" order="S"/>
      <bond id="a33_a34" atomRefs2="a33 a34" order="S"/>
      <bond id="a9_a34" atomRefs2="a9 a34" order="S"/>
      <bond id="a5_a34" atomRefs2="a5 a34" order="D"/>
      <bond id="a5_a35" atomRefs2="a5 a35" order="S"/>
      <bond id="a35_a36" atomRefs2="a35 a36" order="S"/>
      <bond id="a36_a37" atomRefs2="a36 a37" order="D"/>
      <bond id="a37_a38" atomRefs2="a37 a38" order="S"/>
      <bond id="a38_a39" atomRefs2="a38 a39" order="D"/>
      <bond id="a39_a40" atomRefs2="a39 a40" order="S"/>
      <bond id="a40_a41" atomRefs2="a40 a41" order="S"/>
      <bond id="a21_a41" atomRefs2="a21 a41" order="S"/>
      <bond id="a40_a42" atomRefs2="a40 a42" order="D"/>
      <bond id="a36_a42" atomRefs2="a36 a42" order="S"/>
      <bond id="a15_a43" atomRefs2="a15 a43" order="D"/>
      <bond id="a11_a43" atomRefs2="a11 a43" order="S"/>
      <bond id="a42_a45" atomRefs2="a42 a45" order="S"/>
      <bond id="a43_a47" atomRefs2="a43 a47" order="S"/>
      <bond id="a6_a69" atomRefs2="a6 a69" order="S"/>
      <bond id="a8_a70" atomRefs2="a8 a70" order="S"/>
      <bond id="a10_a71" atomRefs2="a10 a71" order="S"/>
      <bond id="a10_a72" atomRefs2="a10 a72" order="S"/>
      <bond id="a12_a73" atomRefs2="a12 a73" order="S"/>
      <bond id="a14_a74" atomRefs2="a14 a74" order="S"/>
      <bond id="a16_a75" atomRefs2="a16 a75" order="S"/>
      <bond id="a16_a76" atomRefs2="a16 a76" order="S"/>
      <bond id="a18_a77" atomRefs2="a18 a77" order="S"/>
      <bond id="a20_a78" atomRefs2="a20 a78" order="S"/>
      <bond id="a24_a79" atomRefs2="a24 a79" order="S"/>
      <bond id="a24_a80" atomRefs2="a24 a80" order="S"/>
      <bond id="a25_a81" atomRefs2="a25 a81" order="S"/>
      <bond id="a25_a82" atomRefs2="a25 a82" order="S"/>
      <bond id="a26_a83" atomRefs2="a26 a83" order="S"/>
      <bond id="a26_a84" atomRefs2="a26 a84" order="S"/>
      <bond id="a27_a85" atomRefs2="a27 a85" order="S"/>
      <bond id="a27_a86" atomRefs2="a27 a86" order="S"/>
      <bond id="a29_a87" atomRefs2="a29 a87" order="S"/>
      <bond id="a29_a88" atomRefs2="a29 a88" order="S"/>
      <bond id="a30_a89" atomRefs2="a30 a89" order="S"/>
      <bond id="a30_a90" atomRefs2="a30 a90" order="S"/>
      <bond id="a31_a91" atomRefs2="a31 a91" order="S"/>
      <bond id="a31_a92" atomRefs2="a31 a92" order="S"/>
      <bond id="a32_a93" atomRefs2="a32 a93" order="S"/>
      <bond id="a32_a94" atomRefs2="a32 a94" order="S"/>
      <bond id="a35_a95" atomRefs2="a35 a95" order="S"/>
      <bond id="a35_a96" atomRefs2="a35 a96" order="S"/>
      <bond id="a37_a97" atomRefs2="a37 a97" order="S"/>
      <bond id="a39_a98" atomRefs2="a39 a98" order="S"/>
      <bond id="a41_a99" atomRefs2="a41 a99" order="S"/>
      <bond id="a41_a100" atomRefs2="a41 a100" order="S"/>
      <bond id="a45_a101" atomRefs2="a45 a101" order="S"/>
      <bond id="a47_a102" atomRefs2="a47 a102" order="S"/>
      <bond id="a1_a7" atomRefs2="a1 a7" order="S"/>
      <bond id="a48_a49" atomRefs2="a48 a49" order="S"/>
      <bond id="a48_a50" atomRefs2="a48 a50" order="S"/>
      <bond id="a48_a51" atomRefs2="a48 a51" order="S"/>
      <bond id="a49_a103" atomRefs2="a49 a103" order="S"/>
      <bond id="a49_a104" atomRefs2="a49 a104" order="S"/>
      <bond id="a49_a105" atomRefs2="a49 a105" order="S"/>
      <bond id="a50_a106" atomRefs2="a50 a106" order="S"/>
      <bond id="a50_a107" atomRefs2="a50 a107" order="S"/>
      <bond id="a50_a108" atomRefs2="a50 a108" order="S"/>
      <bond id="a51_a109" atomRefs2="a51 a109" order="S"/>
      <bond id="a51_a110" atomRefs2="a51 a110" order="S"/>
      <bond id="a51_a111" atomRefs2="a51 a111" order="S"/>
      <bond id="a48_a38" atomRefs2="a48 a38" order="S"/>
      <bond id="a52_a53" atomRefs2="a52 a53" order="S"/>
      <bond id="a52_a54" atomRefs2="a52 a54" order="S"/>
      <bond id="a52_a55" atomRefs2="a52 a55" order="S"/>
      <bond id="a53_a112" atomRefs2="a53 a112" order="S"/>
      <bond id="a53_a113" atomRefs2="a53 a113" order="S"/>
      <bond id="a53_a114" atomRefs2="a53 a114" order="S"/>
      <bond id="a54_a115" atomRefs2="a54 a115" order="S"/>
      <bond id="a54_a116" atomRefs2="a54 a116" order="S"/>
      <bond id="a54_a117" atomRefs2="a54 a117" order="S"/>
      <bond id="a55_a118" atomRefs2="a55 a118" order="S"/>
      <bond id="a55_a119" atomRefs2="a55 a119" order="S"/>
      <bond id="a55_a120" atomRefs2="a55 a120" order="S"/>
      <bond id="a52_a19" atomRefs2="a52 a19" order="S"/>
      <bond id="a56_a57" atomRefs2="a56 a57" order="S"/>
      <bond id="a56_a58" atomRefs2="a56 a58" order="S"/>
      <bond id="a56_a59" atomRefs2="a56 a59" order="S"/>
      <bond id="a57_a121" atomRefs2="a57 a121" order="S"/>
      <bond id="a57_a122" atomRefs2="a57 a122" order="S"/>
      <bond id="a57_a123" atomRefs2="a57 a123" order="S"/>
      <bond id="a58_a124" atomRefs2="a58 a124" order="S"/>
      <bond id="a58_a125" atomRefs2="a58 a125" order="S"/>
      <bond id="a58_a126" atomRefs2="a58 a126" order="S"/>
      <bond id="a59_a127" atomRefs2="a59 a127" order="S"/>
      <bond id="a59_a128" atomRefs2="a59 a128" order="S"/>
      <bond id="a59_a129" atomRefs2="a59 a129" order="S"/>
      <bond id="a56_a13" atomRefs2="a56 a13" order="S"/>
    </bondArray>
  </molecule>
</cml>
